# Supplementary material for: Metagenomics study of soil microorganisms involved in the carbon cycle in a saline–alkaline meadow steppe in the Songnen Plain in Northeast China
Source: Front Microbiol. 2024 Mar 4;15:1335488. doi: 10.3389/fmicb.2024.1335488 (PMC10945018; doi:10.3389/fmicb.2024.1335488)
Supplement: Supplementary file 1 [file Table_1.xls]

## Sheet: CAZy.Family.relabundance
Family	activities	CK1	CK2	CK3	EST1	EST2	EST3	MIS1	MIS2	MIS3	HES1	HES2	HES3	MDS1	MDS2	MDS3
AA0	--	0.000243616	0.000245431	0.000185289	0.000547158	0.00055041	0.000419648	0.00102433	0.000405572	0.000658218	0.000637316	0.000436465	0.00037407	0.000971747	0.000749225	0.00051668
AA1	Laccase / p-diphenol:oxygen oxidoreductase / ferroxidase (EC 1.10.3.2); ; ferroxidase (EC 1.10.3.-); Laccase-like multicopper oxidase (EC 1.10.3.-)	0.0019766	0.00280094	0.0048762	0.00304029	0.00298998	0.00411046	0.00316073	0.00309092	0.00232801	0.00302015	0.00276488	0.0042968	0.00220593	0.0027528	0.00354697
AA10	AA10 (formerly CBM33) proteins are copper-dependent lytic polysaccharide monooxygenases (LPMOs); some proteins have been shown to act on chitin, others on cellulose; lytic cellulose monooxygenase (C1-hydroxylating) (EC 1.14.99.54); lytic cellulose monooxygenase (C4-dehydrogenating)(EC 1.14.99.56); lytic chitin monooxygenase (EC 1.14.99.53); lytic xylan monooxygenase / xylan oxidase (glycosidic bo…	0.000442117	0.000684301	0.000282544	0.000400622	0.000433123	0.000277708	0.000286112	0.00055446	0.000415717	0.000242901	0.00037875	0.00027324	0.000472172	0.000503344	0.000396885
AA11	AA11 proteins are copper-dependent lytic polysaccharide monooxygenases (LPMOs); cleavage of chitin chains with oxidation of C-1 has been demonstrated for a AA11 LPMO from Aspergillus oryzae;	0	0	0	8.06622e-06	0	0	0	0	0	0	1.80357e-06	0	4.21582e-06	0	5.20847e-06
AA12	The pyrroloquinoline quinone-dependent oxidoreductase activity was demonstrated for the CC1G_09525 protein of Coprinopsis cinerea.	9.44387e-05	0.000142004	6.37192e-05	0.000313238	0.000317931	0.000200181	0.00022673	0.000301945	0.000289462	0.000254445	0.000341476	0.000201274	0.000255057	0.000312697	0.000306258
AA15	lytic cellulose monooxygenase (C1-hydroxylating) (EC 1.14.99.54); lytic chitin monooxygenase (EC 1.14.99.53)	0.000902882	0.000679828	0.00134062	0.000861069	0.000846978	0.00108615	0.00051824	0.000957053	0.00079756	0.000662327	0.000859703	0.00107872	0.000420528	0.000841876	0.000839605
AA17	Lytic polygalacturonic acid monooxygenase (C4-hydroxylating) (EC 1.14.99.-)	0.000558211	0.000524407	0.000329915	0.00038449	0.000369453	0.000335178	0.000535785	0.000373412	0.000341811	0.000473297	0.000306607	0.000449499	0.000286676	0.000416929	0.000440636
AA2	manganese peroxidase (EC 1.11.1.13); versatile peroxidase (EC 1.11.1.16); lignin peroxidase (EC 1.11.1.14); peroxidase (EC 1.11.1.-); cytochrome-c peroxidase (EC 1.11.1.5); ascorbate peroxidase (EC 1.11.1.11)	0.00257451	0.00209427	0.00151669	0.00155678	0.00158295	0.00168785	0.00192451	0.00125066	0.00161745	0.00160123	0.00168694	0.00178029	0.00161466	0.0016597	0.00176984
AA3	cellobiose dehydrogenase (EC 1.1.99.18); glucose 1-oxidase (EC 1.1.3.4); aryl alcohol oxidase (EC 1.1.3.7); alcohol oxidase (EC 1.1.3.13); pyranose oxidase (EC 1.1.3.10)	0.00361995	0.00440099	0.00494076	0.00424485	0.00423657	0.0039639	0.00468441	0.00429691	0.00406863	0.00510285	0.00393059	0.00450308	0.00482711	0.0045194	0.00398969
AA4	vanillyl-alcohol oxidase (EC 1.1.3.38)	0.00246262	0.00326217	0.00255757	0.00439273	0.00475137	0.00326847	0.00333887	0.00417721	0.00486773	0.00313896	0.00516724	0.00362293	0.00348648	0.00452653	0.00548243
AA5	Oxidase with oxygen as acceptor (EC 1.1.3.-); galactose oxidase (EC 1.1.3.9); glyoxal oxidase (EC 1.2.3.15); alcohol oxidase (EC 1.1.3.13); raffinose oxidase (EC 1.1.3.-)	0.00136906	0.00120088	0.000966688	0.00115817	0.00118208	0.000785682	0.000897473	0.00127091	0.00113244	0.00082827	0.00122643	0.000960959	0.00122997	0.00127395	0.00119586
AA6	1,4-benzoquinone reductase (EC. 1.6.5.6)	0.00029655	0.000216919	0.000224694	0.000259463	0.00020609	0.000214067	0.000114715	0.000201297	0.000213247	0.000216928	0.00016653	0.000226674	0.00013069	0.000195101	0.000202089
AA7	glucooligosaccharide oxidase (EC 1.1.3.-); chitooligosaccharide oxidase (EC 1.1.3.-); cellooligosaccharide dehydrogenase (EC 1.1.99.-)	0.00167523	0.00159111	0.00273029	0.00221888	0.00169019	0.00217345	0.00106212	0.00282888	0.00165902	0.00138526	0.00180478	0.00259694	0.000894808	0.00235102	0.00268757
AA8	Iron reductase domain	7.51901e-05	5.03162e-05	3.68901e-05	1.41159e-05	3.26728e-05	4.01134e-05	2.29429e-05	3.69243e-05	1.84763e-05	2.64546e-05	2.40476e-05	5.11844e-05	0	3.47441e-05	3.85427e-05
AA9	AA9 (formerly GH61) proteins are copper-dependent lytic polysaccharide monooxygenases (LPMOs); cleavage of cellulose chains with oxidation of carbons C1 and/or C4 and C-6); lytic cellulose monooxygenase (C1-hydroxylating) (EC 1.14.99.54); lytic cellulose monooxygenase (C4-dehydrogenating) (EC 1.14.99.56)	0.000224367	0.000410916	0.00030602	0.000373735	0.000402126	0.000358706	0.000376534	0.000435945	0.000381843	0.000377098	0.000401596	0.00038523	0.000520654	0.000465927	0.000386468
CBM0	Carbohydrate-binding modules not yet assigned to a family.	0.00280549	0.00241742	0.00372674	0.00281578	0.00312192	0.00425086	0.00236852	0.002518	0.00334421	0.0030697	0.00350975	0.00312956	0.00235348	0.00240001	0.0027084
CBM1	Modules of approx. 40 residues found almost exclusively in fungi. The cellulose-binding function has been demonstrated in many cases, and appears to be mediated by three aromatic residues separated by about 10.4 angstrom and which form a flat surface. The only non-fungal occurence of CBM1 is in an algal non-hydrolytic polysaccharide-binding protein which is composed of four repeated CBM1 modules.…	0.000128725	0.000102869	0.000254458	0.000303828	0.000284002	0.000231809	0.000174096	0.000326363	0.000342581	0.000186625	0.000287369	0.000230138	0.000289838	0.000342987	0.000275007
CBM10	Modules of approx. 50 residues. The cellulose-binding function has been demonstrated in one case.	0.000370537	0.000348859	0.000317758	0.000414738	0.000351023	0.000356392	0.000452111	0.000432967	0.000378764	0.000440108	0.000452096	0.000362909	0.000216061	0.000351004	0.000382302
CBM11	Modules of approx. 180-200 residues. The CBM11 of Clotridium thermocellum Cel26A-Cel5E has been shown to bind both beta-1,4-glucan and beta-1,3-1,4-mixed linked glucans.	0.000144966	0.000314197	0.000466576	0.000326682	0.000285677	0.000643357	0.000256421	0.000390683	0.000312557	0.00046993	0.00035831	0.000369452	0.00037837	0.000277953	0.000268757
CBM12	Modules of approx. 40-60 residues. The majority of these modules is found among chitinases where the function is chitin-binding. Distantly related to the CBM5 family.	0.000880024	0.00100297	0.00109161	0.00142638	0.00144221	0.00128941	0.00109856	0.00161454	0.00127178	0.0013968	0.0014633	0.00119379	0.0013459	0.00130513	0.00133649
CBM13	Modules of approx. 150 residues which always appear as a threefold internal repeat. The only apparent exception to this, xylanase II of Actinomadura sp. FC7 (GenBank U08894), is in fact not completely sequenced. These modules were first identified in several plant lectins such as ricin or agglutinin of Ricinus communis which bind galactose residues. The three-dimensional structure of a plant lect…	0.00838279	0.00932192	0.0124676	0.0148768	0.0155296	0.0142059	0.0148981	0.0154933	0.0157988	0.014501	0.0149949	0.0133949	0.0147101	0.0154157	0.0146025
CBM14	Modules of approx. 70 residues. The chitin-binding function has been demonstrated in several cases. These modules are found attached to a number of chitinase catalytic domains, but also in non-catalytic proteins either in isolation or as multiple repeats; chitin binding (EC IIa.chitin)	0.00143402	0.00150166	0.00170323	0.0012711	0.00122481	0.00137581	0.00116199	0.00122029	0.00115708	0.00152715	0.00130519	0.00156748	0.00113616	0.00120713	0.00143962
CBM16	Carbohydrate-binding module 16. Binding to cellulose and glucomannan demonstrated [B. Bae et al (2008) J Biol Chem. 283:12415-25 (PMID: 18025086)]	0.00155493	0.00120703	0.000708038	0.000879218	0.00106354	0.00102636	0.00074497	0.00097492	0.00107393	0.000908114	0.000963709	0.000728128	0.000974908	0.00103876	0.000690643
CBM17	Modules of approx. 200 residues. Binding to amorphous cellulose, cellooligosaccharides and derivatized cellulose has been demonstrated.	1.32334e-05	5.03162e-06	2.51523e-06	0	0	0	0	0	0	0	0	1.15454e-06	0	0	0
CBM18	Modules of approx. 40 residues. The chitin-binding function has been demonstrated in many cases. These modules are found attached to a number of chitinase catalytic domains, but also in non-catalytic proteins either in isolation or as multiple repeats.	0.000215344	0.000335442	0.000544129	0.000592195	0.000460351	0.000517231	0.000549281	0.000501456	0.000464217	0.000415578	0.000483358	0.000433721	0.000382586	0.000474836	0.000457304
CBM2	Modules of approx. 100 residues and which are found in a large number of bacterial enzymes. The cellulose-binding function has been demonstrated in many cases. Several of these modules have been shown to also bind chitin or xylan.	0.00434839	0.00518425	0.0107476	0.0144385	0.0159493	0.0135514	0.0145364	0.0150288	0.0161614	0.0141782	0.0168141	0.011891	0.0140524	0.0151609	0.0130535
CBM20	The granular starch-binding function has been demonstrated in several cases. Interact strongly with cyclodextrins. Often designated as starch-binding domains (SBD).	0.00285241	0.00268689	0.00257057	0.00312902	0.00293426	0.0024851	0.00368841	0.00315822	0.00326876	0.00279842	0.00319653	0.00268776	0.003692	0.00328911	0.00326467
CBM21	Modules of approx. 100 residues. The granular starch-binding function has been demonstrated in one case. Sometimes designated as starch-binding domains (SBD).	0	0	2.09603e-06	4.70529e-06	4.18882e-06	7.71411e-06	1.6195e-05	1.01244e-05	2.30954e-06	1.58728e-05	4.20834e-06	6.54237e-06	0	0	4.16678e-06
CBM22	A xylan binding function has been demonstrated in several cases and affinity with mixed beta-1,3/beta-1,4-glucans in one. In several cases a thermostabilizing effect has also been seen.	0.000395199	0.00043272	0.00038525	0.000958536	0.000632092	0.000428133	0.000732824	0.00161693	0.000633583	0.000593064	0.000607203	0.000601129	0.000526978	0.000761697	0.00124066
CBM23	Mannan-binding function demonstrated in one case.	0.000869799	0.00097334	0.0014471	0.0018317	0.00216687	0.00171716	0.00182464	0.00193912	0.00182222	0.00179555	0.00194786	0.00194732	0.00153877	0.00175859	0.00187817
CBM24	alpha-1,3-glucan (mutan)-binding function demonstrated in two cases (PMID:10636904)	0	0	1.67682e-06	2.95761e-05	2.34574e-05	4.62847e-06	0	2.2631e-05	1.77064e-05	3.36695e-06	3.24643e-05	2.27059e-05	1.47554e-05	2.1381e-05	3.33342e-05
CBM25	Starch-binding function demonstrated in one case.	0.000135342	9.28055e-05	0.000254877	5.04139e-05	3.93749e-05	0.000137697	4.72354e-05	6.25331e-05	2.77144e-05	9.47556e-05	3.06607e-05	0.000138159	2.95107e-05	4.81072e-05	2.29173e-05
CBM26	Starch-binding function demonstrated in two cases.	0.000489638	0.000375136	0.000621682	0.000135109	0.000166715	0.000641428	0.000172747	9.40974e-05	9.62307e-05	0.000298216	0.000156911	0.000434875	7.27229e-05	0.000130959	9.27107e-05
CBM27	Mannan-binding function demonstrated in two cases	4.15049e-05	1.6213e-05	1.04801e-05	2.15099e-05	1.25664e-06	2.12138e-05	6.74792e-06	1.13155e-05	6.15876e-06	3.12645e-05	1.38274e-05	3.07876e-06	3.16187e-06	6.23612e-06	5.20847e-06
CBM28	The module from the endo-1,4-glucanase of Bacillus sp. 1139 binds to non-crystalline cellulose, cellooligosaccharides, and beta-(1,3)(1,4)-glucans	1.32334e-05	5.03162e-06	2.51523e-06	0	0	0	0	0	0	0	0	1.15454e-06	0	0	0
CBM3	Modules of approx. 150 residues found in bacterial enzymes. The cellulose-binding function has been demonstrated in many cases. In one instance binding to chitin has been reported.	0.0014653	0.00133897	0.00112347	0.00128723	0.00119423	0.00146337	0.000956855	0.00122446	0.00111012	0.00120248	0.000948679	0.00114453	0.00110244	0.000960362	0.00103649
CBM30	Binding to cellulose has been demonstrated for the N-terminal module of Fibrobacter succinogenes CelF.	9.14311e-05	3.68986e-05	1.4253e-05	6.04966e-06	1.67553e-06	4.62847e-06	2.02438e-05	0	0	2.40496e-06	1.20238e-06	1.53938e-06	9.4856e-06	0	0
CBM31	Binding to beta-1,3-xylan has been demonstrated for the C-terminal module of the beta-1,3-xylanase of Alcaligenes sp. XY234.	9.02281e-06	1.11814e-06	6.70729e-06	2.08377e-05	1.84308e-05	2.08281e-05	2.42925e-05	3.15643e-05	1.38572e-05	1.58728e-05	6.6131e-06	2.11665e-05	2.52949e-05	1.69266e-05	1.56254e-05
CBM32	Binding to galactose and lactose has been demonstrated for the module of Micromonospora viridifaciens sialidase (PMID: 16239725). Binding to polygalacturonic acid has been shown for a Yersinia member (PMID: 17292916). Binding to LacNAc (beta-D-galactosyl-1,4-beta-D-N-acetylglucosamine) has been shown for an N-acetylglucosaminidase from Clostridium perfingens (PMID: 16990278).	0.00765194	0.00695426	0.00671777	0.00859052	0.00857241	0.0075255	0.00823786	0.00905121	0.0072581	0.00713601	0.00761769	0.00704267	0.00680223	0.0077711	0.00754707
CBM34	Modules of approx. 120 residues. Granular starch-binding function has been demonstrated in the case of Thermoactinomyces vulgaris R-47 alpha-amylase 1 (TVAI).	0.000140756	0.000213005	0.000278772	0.000150569	0.000166715	9.60407e-05	0.000238876	0.000111964	0.000117786	0.000231358	0.000183363	0.000200504	0.000247679	0.000165703	0.000215631
CBM35	Modules of approx. 130 residues. A module that is conserved in three Cellvibrio xylan-degrading enzymes binds to xylan and the interaction is calcium dependent, while a module from a Cellvibrio mannanase binds to decorated soluble mannans and mannooligosaccharides. A module in a	0.00601941	0.00392634	0.00341485	0.00292199	0.00314203	0.00377259	0.00397722	0.00261686	0.00295005	0.00378157	0.00274323	0.00325464	0.00295951	0.00283476	0.00202922
CBM36	Modules of approx. 120-130 residues displaying structural similarities to CBM6 modules. The only CBM36 currently characterised, that from Paenbacillus polymyxa xylanase 43A, shows calcium-dependent binding of xylans and xylooligosaccharides. X-ray crystallography shows that there is a direct interaction between calcium and ligand.	5.41368e-06	0	2.93444e-06	8.7384e-06	0	4.62847e-06	2.69917e-06	4.16887e-06	0	3.36695e-06	0	0	7.37769e-06	0	0
CBM37	Modules of approx. 100 residues, conserved in numerous R. albus polysaccharide-degrading enzymes and other proteins from this bacterium. Several members of CBM37 have been shown to exhibit rather broad binding specificity to xylan, chitin, microcrystalline and phosphoric-acid swollen cellulose, as well as more heterogeneous substrates, such as alfalfa cell walls, banana stem and wheat straw.	0.000233991	0.000190084	0.000140853	3.02483e-05	4.52392e-05	0.00023258	9.98692e-05	2.62043e-05	5.31193e-05	9.95655e-05	2.8256e-05	9.4672e-05	4.11042e-05	2.49445e-05	2.7084e-05
CBM38	The inulin-binding function has been demonstrated in the case of the cycloinulo-oligosaccharide fructanotransferase from Paenibacillus macerans (Bacillus macerans) by Lee et al. (2004) FEMS Microbiol Lett 234:105-10. (PMID:15109727).	0.0028879	0.00209539	0.00230228	0.00346444	0.00350646	0.00282452	0.0038814	0.00382702	0.0039393	0.00312886	0.00315926	0.00269661	0.00333682	0.00436617	0.00280528
CBM4	Modules of approx. 150 residues found in bacterial enzymes. Binding of these modules has been demonstrated with xylan, beta-1,3-glucan, beta-1,3-1,4-glucan, beta-1,6-glucan and amorphous cellulose but not with crystalline cellulose.	0.00194532	0.00138817	0.00126852	0.00109096	0.00101034	0.00109695	0.00124837	0.000966582	0.00105777	0.00093024	0.000925834	0.000962883	0.00107609	0.000912255	0.000696893
CBM40	Modules of approx. 200 residues, found at the N-terminus of GH33 sialidases. Can also be found inserted in the beta-propeller of GH33 sialidases. The sialic acid binding function has been demonstrated for the N-terminal CBM40 of Vibrio cholerae sialidase (Moustafa et al. (2004) J Biol Chem 279:40819-26) (PMID: 15226294).	0.000166621	0.000116845	2.80868e-05	1.27715e-05	1.67553e-06	2.50709e-05	8.0975e-06	1.78666e-06	0	2.93406e-05	2.40476e-06	1.80877e-05	4.21582e-06	6.23612e-06	0
CBM41	Modules of approx. 100 residues found in primarily in bacterial pullulanases. The N-terminal module from Thermotoga maritima Pul13 has been shown to bind to the alpha-glucans amylose, amylopectin, pullulan, and oligosaccharide fragments derived from these polysaccharides (Lammerts van Bueren et al. (2004) Biochemistry 43:15633-42) (PMID: 15581376).	0.000463772	0.000793319	0.00105346	0.00155207	0.00130649	0.001387	0.00129695	0.00149603	0.00142344	0.00139873	0.00133044	0.00128654	0.0013849	0.00142718	0.00151671
CBM42	Modules of approx. 160 residues found mostly at the C-terminus of GH54 catalytic domains. Binding to arabinofuranose (present in arabinoxylan) has been demonstrated.	0.000169027	0.000260526	0.000505143	0.000430198	0.000488416	0.000427748	0.000288811	0.000503838	0.000391081	0.000364112	0.000501393	0.000535705	0.000379424	0.000449891	0.000415636
CBM43	Modules of approx. 90-100 residues found at the C-terminus of GH17 or GH72 enzymatic modules and also sometimes isolated. CBM43 modules sometimes carry a C-terminal membrane anchor. The beta-1,3-glucan binding function has been demonstrated with the olive pollen protein Ole e 10.	0.00618363	0.00630854	0.0073013	0.00710432	0.00704517	0.00824831	0.00755227	0.00666483	0.00746596	0.00764394	0.00747761	0.00724279	0.00695294	0.00701563	0.0075252
CBM44	The C-terminal CBM44 module of the Clostridium thermocellum enzyme has been demonstrated to bind equally well cellulose and xyloglucan	5.41368e-06	1.67721e-06	4.19205e-06	7.39403e-06	9.63427e-06	5.39988e-06	5.39834e-05	3.57332e-06	8.4683e-06	7.69589e-06	1.02202e-05	6.54237e-06	1.26475e-05	2.04901e-05	0
CBM45	Modules of approx. 100 residues, found at the N-terminus of plastidial alpha-amylases and of alpha-glucan, water dikinases. Starch-binding activity demonstrated in the case of potato alpha-glucan, water dikinase.	2.58654e-05	1.73311e-05	4.73702e-05	2.15099e-05	4.06315e-05	6.51842e-05	2.69917e-05	2.02488e-05	2.69446e-05	4.08844e-05	3.06607e-05	4.19481e-05	2.3187e-05	1.69266e-05	5.52098e-05
CBM46	Modules of approx. 100 residues, found at the C-terminus of several GH5 cellulases. Cellulose-binding function demonstrated in one case.	4.21064e-05	1.06223e-05	2.01219e-05	1.14271e-05	1.38231e-05	2.89279e-05	4.8585e-05	1.072e-05	0	7.26299e-05	4.20834e-06	1.53938e-05	2.10791e-06	1.95992e-05	3.12508e-06
CBM47	Modules of approx 150 residues. Fucose-binding activity demonstrated	0.0037192	0.00311234	0.00359259	0.00297173	0.00299375	0.00403679	0.00347113	0.00265557	0.0025582	0.00392923	0.00260195	0.00328466	0.00210896	0.00327574	0.00220735
CBM48	Modules of approx. 100 residues with glycogen-binding function, appended to GH13 modules. Also found in the beta subunit (glycogen-binding) of AMP-activated protein kinases (AMPK)	0.0119715	0.0125601	0.0157672	0.0152196	0.0157164	0.0159397	0.0153029	0.0153129	0.0155824	0.0158247	0.0151055	0.0154034	0.0152307	0.0155538	0.0160088
CBM5	Modules of approx. 60 residues found in bacterial enzymes. Chitin-binding described in several cases. Distantly related to the CBM12 family.	0.00250353	0.00264775	0.00462384	0.00349872	0.00369495	0.00441401	0.00297988	0.0037234	0.0033419	0.00338811	0.00351637	0.00420405	0.00303961	0.00324278	0.00330217
CBM50	Modules of approx. 50 residues found attached to various enzymes from families GH18, GH19, GH23, GH24, GH25 and GH73, i.e. enzymes cleaving either chitin or peptidoglycan. Binding to chitopentaose demonstrated in the case of Pteris ryukyuensis chitinase A [Ohnuma T et al. (2008) J. Biol. Chem. 283:5178-87 (PMID: 18083709)]. CBM50 modules are also found in a multitude of other enzymes targeting th…	0.0464747	0.0473582	0.0482032	0.0415054	0.0414634	0.0458353	0.0351121	0.0413558	0.0398534	0.0429916	0.0413433	0.04634	0.0375524	0.0399575	0.0432428
CBM51	Modules of approx. 150 residues found attached to various enzymes from families GH2, GH27, GH31, GH95, GH98 and GH101 . Binding to galactose and to blood group A/B-antigens demonstrated in the case of C. perfringens GH95CBM51 and GH98CBM51 respectively [Gregg KJ et al. (2008) J. Biol. Chem. 283:12604-13 PMID: 18292090].	0.0029276	0.00304805	0.0055004	0.00828871	0.00907842	0.00726515	0.00806646	0.00831154	0.00914345	0.00777525	0.00956014	0.0061302	0.00743776	0.00780673	0.00723977
CBM53	Starch-binding function demonstrated by Valdez et al. (2008) [PMID: 18260645]	5.41368e-06	3.91349e-06	1.67682e-06	0	0	7.71411e-07	0	2.97776e-06	5.38892e-06	0	0	0	0	0	0
CBM54	Binding to xylan, yeast cell wall glucan and chitin shown in Dvortsov et al., Microbiology UK (2009) in press.	0.0022136	0.00135071	0.00119683	0.00160518	0.00153436	0.0011683	0.00134284	0.0014871	0.00162206	0.00104856	0.00167612	0.00113106	0.00205416	0.00158219	0.00123128
CBM55	Binding to chitin demonstrated in the case of the CBM55 of Entamoeba histolytica chitinase (Van Dellen et al. (2002) Infect Immun. 70:3259芒鈧€?263; PMID: 12011021).	0	0	0	0	2.51329e-06	0	0	0	0	0	0	0	0	0	0
CBM56	beta-1,3-glucan binding function demonstrated by Yamamoto et al. (1998) FEBS Letters 433:41-43 [PMID: 9738929]	5.41368e-05	8.60967e-05	7.50378e-05	0.000219132	0.000199388	9.33408e-05	0.000117414	0.000205466	0.000146271	0.000122172	0.000187572	9.81356e-05	0.000110665	0.000200447	0.000125003
CBM57	Created from reading Schallus et al (2008) Mol Biol Cell. 19:3404-3414 [PMID: 18524852] and finding related domains attached to various glycosidases.	0.00678034	0.0053967	0.00640294	0.00618612	0.00606792	0.00631901	0.00574788	0.00683337	0.00627809	0.00537606	0.00624156	0.00569725	0.00578938	0.00609091	0.00524284
CBM58	The CBM58 module of the Bacteroides thetaiotaomicron SusG protein has been shown to bind maltoheptaose	0	0	0	0	0	0	0	0	0	0	0	0	0	2.67262e-06	0
CBM59	Binding to mannan, xylan, and cellulose demonstrated for the CBM59 of ManF-X10 xylanase from an environmental genomic DNA library (Li et al. (2009) World Journal of Microbiology and Biotechnology 25:2071-2078; doi:10.1007/s11274-009-0111-6)	4.81216e-06	0	8.80332e-06	0	0	1.15712e-06	0	0	5.38892e-06	0	0	0	0	0	0
CBM6	Modules of approx. 120 residues. The cellulose-binding function has been demonstrated in one case on amorphous cellulose and beta-1,4-xylan. Some of these modules also bind beta-1,3-glucan, beta-1,3-1,4-glucan, and beta-1,4-glucan.	0.00995516	0.00770118	0.00897477	0.0103873	0.0109998	0.0109506	0.0100787	0.010499	0.00998413	0.00989547	0.0105834	0.00957457	0.00818818	0.0094495	0.00955754
CBM60	Modules of approx 120 residues usually found appended to xylanases. The xylan-binding function and the relatedness (circular permutation) to family CBM36 has been demonstrated [PMID: 20659893].	5.53399e-05	6.76474e-05	0.000129115	0.000280301	0.000247559	0.00027578	0.000240226	0.000244177	0.00024789	0.000331885	0.000312018	0.000164329	0.000335158	0.000245881	0.000194797
CBM61	Modules of approx. 150 residues found appended to GH16, GH30, GH31, GH43, GH53 and GH66 catalytic domains. A beta-1,4-galactan binding function has been demonstrated for the CBM61 of Thermotoga maritima GH53 galactanase [PMID: 20826814].	0.000282113	0.000163248	8.42603e-05	4.97417e-05	4.73336e-05	7.01984e-05	0.000124162	3.75198e-05	2.07858e-05	9.52366e-05	2.88572e-05	6.34995e-05	5.05898e-05	3.11806e-05	2.81257e-05
CBM62	The CBM62 module of Clostridium thermocellum Cthe_2193 protein binds galactose moieties found on xyloglucan, arabinogalactan and galactomannan.	0.000849347	0.000607708	0.000573473	0.00109096	0.001087	0.000852795	0.00100274	0.00100887	0.00107778	0.00073159	0.00125469	0.000665398	0.000837894	0.00104945	0.000977109
CBM63	The CBM63 module of Bacillus subtilis expansin EXLX1 has been shown to bind cellulose.	1.20304e-06	5.47888e-05	3.52133e-05	0.000100156	8.00064e-05	0.000109926	2.83413e-05	7.80174e-05	8.62227e-05	9.18696e-05	6.67322e-05	6.50389e-05	7.0615e-05	0.000107796	8.8544e-05
CBM64	Module found at C-term of several Spirochaeta thermophila proteins. Binding to cellulose shown by Angelov, Loderer, Pompei Liebl (2011) AEM, 77:5483-5489 [PMID - 21685171]	0.000519112	0.000345505	0.000133307	0.000171407	0.000165877	0.000286579	0.00013091	6.67019e-05	2.92541e-05	0.000176043	4.38869e-05	0.000221671	0.000204467	4.72163e-05	2.08339e-05
CBM65	CBM65A and CBM65B, derived from Eubacterium cellulosolvens endoglucanase EcCel5A, bind to a range of beta-glucans but, uniquely, display significant preference for xyloglucan	0	0	0	0	0	7.71411e-07	0	0	0	0	0	0	0	0	0
CBM66	The CBM66 module, derived from the Bacillus subtilis exo-acting beta-fructosidase SacC, targets the terminal fructoside residue of fructans.	0.00148154	0.00163248	0.00305014	0.00362644	0.00386125	0.00328351	0.00334697	0.00383357	0.00396855	0.0028874	0.00394441	0.00306799	0.00358766	0.00374434	0.00329904
CBM67	Fujimoto et al. [PMID : 23486481] disclosed the L-rhamnose binding activity and 3-D structure of the CBM67 of Streptomyces avermitilis alpha-L-rhamnosidase (SaRha78A);	0.00170711	0.00132947	0.0018793	0.00117498	0.00147195	0.00191541	0.00170722	0.00127746	0.00120173	0.00206827	0.00140859	0.0014043	0.00127212	0.00123653	0.00101357
CBM68	Binding to maltotriose and maltotetraose shown for the pullulanase of Anoxybacillus sp. LM18-11. Binding function derived from crystal structure and deletion of the CBM, which showed reduced specific activity and increased Km value compared to the wild type enzyme.	2.76699e-05	1.34177e-05	6.70729e-06	0	0	0	0	0	0	0	0	0	0	0	0
CBM70	The hyaluronan-specific binding function of the N-terminal CBM70 module of Streptococcus pneumoniae hyaluronate lyase has been demonstrated.	2.28578e-05	2.4599e-05	5.32391e-05	1.8149e-05	1.4242e-05	1.50425e-05	2.83413e-05	5.95553e-06	0	1.82777e-05	1.62322e-05	2.84786e-05	0	8.90874e-06	7.29186e-06
CBM71	The two CBM71s of S. pneumoniae BgaA bind lactose and LacNAc.	0	0	0	0	0	7.71411e-07	8.0975e-06	0	0	0	0	0	0	0	0
CBM73	Modules of approx 65 residues found on various enzymes active of chitin. Chitin-binding function demonstrated for the Cellvibrio japonicus CjLPMO10A protein.	0.000919123	0.000656906	0.000679951	0.000466496	0.000525696	0.000597458	0.000404875	0.000385918	0.000452669	0.000527649	0.000497786	0.000530317	0.000582837	0.000378622	0.000446887
CBM74	Modules of approx. 300 residues appended to several alpha-amylases. The starch-binding function has been demonstrated for the CBM74 appended to the GH13 alpha-amylase of Microbacterium aureum B8.A	9.62433e-06	8.38604e-06	7.12649e-06	1.0755e-05	5.86434e-06	3.08564e-06	0	0	1.07778e-05	5.77191e-06	2.22441e-05	6.92722e-06	0	1.95992e-05	1.87505e-05
CBM76	Modules of approx. 170 residues appended to GH44 enzymes. So far found exclusively in Ruminococci. Broad specificity binding to beta-glucans demontsrated for the R. flavefaciens module, which binds xyloglucan, glucomannan, and barley beta-glucan.	0	0	0	0	4.18882e-07	0	0	0	0	2.40496e-06	0	0	0	0	0
CBM77	Pectin binding modules of approx. 110 residues. The Ruminococcus flavefaciens CBM77 was shown to bind various pectins of low degree of esterification.	0.000105266	3.80167e-05	1.97027e-05	8.06622e-06	5.02658e-06	6.17129e-06	0	0	0	8.65787e-06	0	1.34696e-05	2.10791e-06	0	0
CBM78	Modules of approx. 150 residues appended to the C-terminus of GH5 and GH26 enzymes. So far found exclusively in Ruminococcal enzymes. The R. flavefaciens module has been shown to bind decorated beta-1,4-glucans with a preference for xyloglucan.	0	0	0	0	0	0	0	0	0	1.44298e-06	0	0	0	0	0
CBM8	The cellulose-binding module from a cellulase of the slime mold Dictyostelium discoideum has been experimentally shown to bind cellulose.	0.000125116	5.59069e-05	0.000131211	0.000102172	0.000117287	8.98694e-05	0.000118763	8.57596e-05	0.00014781	0.000151032	0.000164726	0.000123535	0.000127529	8.99783e-05	0.000139587
CBM82	The boundaries, structure and starch-binding function of the CBM82 module of Eubacterium rectale Amy13K have been reported by Cockburn and coworkers in Molec. Microbiol. (2017) (PMID=29139580)	1.80456e-06	1.11814e-06	5.86888e-06	0	0	0	0	0	0	0	0	3.84845e-06	0	0	0
CBM84	Modules of approx. 140 aminoacids appended to enzymes of different families of CAZymes. A xanthan-binding function was reported for the GH9 xanthanase of Paenibacillus nanensis by Moroz et al. ACS Catal., 2018, 8 (7), pp 6021-6034.	8.48144e-05	3.80167e-05	3.73093e-05	2.68874e-06	1.88497e-05	1.27283e-05	9.44709e-06	1.19111e-05	6.15876e-06	4.23274e-05	1.20238e-05	2.07817e-05	7.37769e-06	1.60357e-05	1.14586e-05
CBM85	--	2.34593e-05	4.75209e-05	3.98245e-05	1.47881e-05	1.96874e-05	5.82415e-05	2.83413e-05	3.57332e-06	6.15876e-06	8.51357e-05	3.30655e-05	3.30967e-05	1.05396e-05	1.15814e-05	4.16678e-06
CBM86	--	0	0	0	0	0	0	0	0	0	2.88596e-06	0	0	0	0	0
CBM87	Binding to alpha-1,4-N-acetylgalactosamine-rich regions of galactosaminogalactan	0	0	1.67682e-06	0	2.09441e-06	4.62847e-06	0	1.78666e-06	8.4683e-06	0	1.44286e-05	2.69392e-06	5.26978e-06	4.45437e-06	3.12508e-06
CBM88	Binding to terminal galactose in galactoxyloglucan and galactomannan	0.000849347	0.00035445	0.000129534	0.000206361	0.000115611	0.000161611	0.000149804	0.000113155	3.84923e-05	0.000224624	6.6131e-05	0.000167023	8.95862e-05	4.2762e-05	3.7501e-05
CBM9	Modules of approx. 170 residues found so far only in xylanases. The cellulose-binding function has been demonstrated in one case.	0.0017817	0.00126797	0.00114653	0.00108625	0.00111632	0.00129559	0.000947408	0.000877249	0.00112474	0.00122653	0.00117533	0.00118378	0.000537517	0.000793769	0.00108336
CE0	See below.	0.00716591	0.0061984	0.00672448	0.00557308	0.0058589	0.00738665	0.00522289	0.0051825	0.00540432	0.0065795	0.00567164	0.00655315	0.00530034	0.00513411	0.00494492
CE1	acetyl xylan esterase (EC 3.1.1.72); cinnamoyl esterase (EC 3.1.1.-); feruloyl esterase (EC 3.1.1.73); carboxylesterase (EC 3.1.1.1); S-formylglutathione hydrolase (EC 3.1.2.12); diacylglycerol O-acyltransferase (EC 2.3.1.20); trehalose 6-O-mycolyltransferase (EC 2.3.1.122)	0.00266955	0.00325099	0.00353432	0.00313305	0.00328571	0.00301969	0.00231994	0.00341966	0.00342504	0.00284074	0.00344182	0.00324232	0.00278033	0.00347441	0.0036751
CE11	UDP-3-0-acyl N-acetylglucosamine deacetylase (EC 3.5.1.108).	0.00426598	0.00504728	0.0040294	0.00633534	0.00665854	0.0057717	0.00621888	0.0056649	0.00677849	0.0061923	0.00688664	0.00518579	0.00653768	0.00630383	0.00567619
CE12	pectin acetylesterase (EC 3.1.1.-); rhamnogalacturonan acetylesterase (EC 3.1.1.-); acetyl xylan esterase (EC 3.1.1.72)	0.00276098	0.00280988	0.00194889	0.00197555	0.00186654	0.00152662	0.0021094	0.00233516	0.00166441	0.00219237	0.00179936	0.00193693	0.00181702	0.00226817	0.00236256
CE13	pectin acetylesterase (EC 3.1.1.-)	3.0076e-06	0	9.64173e-06	0	0	0	5.39834e-06	2.97776e-06	0	3.84794e-06	0	8.08175e-06	0	0	0
CE14	N-acetyl-1-D-myo-inosityl-2-amino-2-deoxy-alpha-D-glucopyranoside deacetylase (EC 3.5.1.89); diacetylchitobiose deacetylase (EC 3.5.1.-); mycothiol S-conjugate amidase (EC 3.5.1.-)	0.00608318	0.00571648	0.00659788	0.005278	0.00529927	0.0061358	0.00461963	0.00551899	0.00518799	0.00512257	0.00564759	0.00626067	0.00443715	0.00518667	0.0056439
CE15	4-O-methyl-glucuronoyl methylesterase (EC 3.1.1.-)	0.0024127	0.00105496	0.000498016	0.000806622	0.000916932	0.000755983	0.000852937	0.000734317	0.000705178	0.000716198	0.000861507	0.000617292	0.000643967	0.000616485	0.000515638
CE16	acetylesterase (EC 3.1.1.6) active on various carbohydrate acetyl esters	4.81216e-06	6.09386e-05	2.76676e-05	3.22649e-05	2.59707e-05	3.70277e-05	2.56421e-05	3.39465e-05	2.84843e-05	4.13654e-05	2.40476e-05	4.07936e-05	1.47554e-05	2.76171e-05	3.85427e-05
CE17	acetylmannan esterase (3.1.1.-)	0	0	0	0	2.51329e-06	1.92853e-06	0	0	0	0	0	0	0	0	0
CE18	N-acetylgalactosamine deacetylase (EC 3.5.1.-)	0	0	1.67682e-06	0	2.09441e-06	4.62847e-06	0	1.78666e-06	8.4683e-06	0	1.44286e-05	2.69392e-06	5.26978e-06	4.45437e-06	3.12508e-06
CE19	--	0.000578663	0.000493658	0.000457353	0.000512205	0.00055041	0.000623686	0.00048585	0.000465722	0.000415717	0.000535345	0.000512215	0.000573804	0.000325672	0.00044811	0.000508347
CE2	acetyl xylan esterase (EC 3.1.1.72).	0.000164817	0.000121318	6.62345e-05	2.41987e-05	3.64427e-05	3.62563e-05	2.96909e-05	1.7271e-05	1.30874e-05	9.47556e-05	1.98393e-05	3.00179e-05	2.84568e-05	1.78175e-05	5.20847e-06
CE3	acetyl xylan esterase (EC 3.1.1.72).	0.000695358	0.000941473	0.000598206	0.000577407	0.000652617	0.000826567	0.000533086	0.000502647	0.000686702	0.000706097	0.000637864	0.000749679	0.00079152	0.000693991	0.000622933
CE4	acetyl xylan esterase (EC 3.1.1.72); chitin deacetylase (EC 3.5.1.41); chitooligosaccharide deacetylase (EC 3.5.1.-); peptidoglycan GlcNAc deacetylase (EC 3.5.1.-); peptidoglycan N-acetylmuramic acid deacetylase (EC 3.5.1.-).	0.00639897	0.00749041	0.00624365	0.00539496	0.00572234	0.00537326	0.00499751	0.00558212	0.00539046	0.00578682	0.0057065	0.00558411	0.00537096	0.00523834	0.00598557
CE5	acetyl xylan esterase (EC 3.1.1.72); cutinase (EC 3.1.1.74)	2.10532e-05	6.26158e-05	0.000105221	9.94834e-05	8.67085e-05	9.44979e-05	3.77884e-05	0.000114942	4.38812e-05	6.5896e-05	7.33453e-05	0.000110066	5.26978e-05	0.000113141	0.000131253
CE6	acetyl xylan esterase (EC 3.1.1.72).	0.00108093	0.00087103	0.000739059	0.000879218	0.000824778	0.000968507	0.00170587	0.000773028	0.000749829	0.00128617	0.00072203	0.000850123	0.000573352	0.000756352	0.000623975
CE7	acetyl xylan esterase (EC 3.1.1.72); cephalosporin-C deacetylase (EC 3.1.1.41).	0.000475803	0.000569692	0.00073361	0.000572701	0.000694506	0.000743255	0.000456159	0.000567562	0.000615107	0.000662808	0.000655298	0.000745446	0.000517492	0.000510471	0.000581265
CE8	pectin methylesterase (EC 3.1.1.11).	0.00982403	0.00995982	0.0115713	0.0123615	0.0122339	0.0108391	0.012732	0.0124989	0.012888	0.0113976	0.0128108	0.0114495	0.0134558	0.0135555	0.0133712
CE9	N-acetylglucosamine 6-phosphate deacetylase (EC 3.5.1.25); N-acetylgalactosamine 6-phosphate deacetylase (EC 3.5.1.80)	0.00635085	0.00773528	0.00899447	0.00623519	0.00616594	0.00791931	0.00495162	0.00641768	0.00620264	0.00611005	0.0064093	0.00782083	0.00519389	0.00603478	0.00643038
GH0	Glycoside hydrolases not yet assigned to a family.	0.0273084	0.0261795	0.0254529	0.022338	0.0228559	0.0234995	0.0214273	0.0220235	0.021936	0.0241742	0.0223667	0.0252105	0.0208557	0.0231538	0.0222912
GH1	beta-glucosidase (EC 3.2.1.21); beta-galactosidase (EC 3.2.1.23); beta-mannosidase (EC 3.2.1.25); beta-glucuronidase (EC 3.2.1.31); beta-xylosidase (EC 3.2.1.37); beta-D-fucosidase (EC 3.2.1.38); phlorizin hydrolase (EC 3.2.1.62); exo-beta-1,4-glucanase (EC 3.2.1.74); 6-phospho-beta-galactosidase (EC 3.2.1.85); 6-phospho-beta-glucosidase (EC 3.2.1.86); strictosidine beta-glucosidase (EC 3.2.1.105…	0.0136407	0.0149942	0.0163251	0.0174358	0.0166342	0.0160824	0.0227931	0.0174032	0.0182015	0.0191204	0.0167438	0.0177521	0.0221952	0.0195787	0.019588
GH10	endo-1,4-beta-xylanase (EC 3.2.1.8); endo-1,3-beta-xylanase (EC 3.2.1.32); tomatinase (EC 3.2.1.-); xylan endotransglycosylase (EC 2.4.2.-); endo-beta-1,4-glucanase (EC 3.2.1.4)	0.00244398	0.00189804	0.0020977	0.00131009	0.00130272	0.00173375	0.00198119	0.0011113	0.00103236	0.00203508	0.00112122	0.00172064	0.00112562	0.000995997	0.00090419
GH100	alkaline and neutral invertase (EC 3.2.1.26)	0.00169328	0.00163081	0.00108532	0.00115414	0.00106312	0.000891366	0.000966302	0.00128401	0.00121405	0.000846547	0.00112002	0.00101291	0.000765171	0.00117863	0.00134274
GH101	endo-alpha-N-acetylgalactosaminidase (EC 3.2.1.97)	0.00140635	0.00151676	0.00274202	0.00327018	0.00296778	0.00256918	0.00365197	0.00338214	0.00333805	0.00266711	0.00310695	0.00308992	0.00369622	0.00383432	0.00391885
GH102	peptidoglycan lytic transglycosylase (EC 3.2.1.-)	0.000282715	0.000370663	0.000164329	0.000219132	0.00022829	0.000244537	0.000334697	0.000160799	0.000168596	0.00051851	0.000208613	0.000259771	0.00042369	0.000236973	0.000206255
GH103	peptidoglycan lytic transglycosylase (EC 3.2.1.-)	0.00359469	0.00436633	0.00378081	0.00347452	0.00330456	0.00379303	0.00392864	0.00328864	0.00364753	0.00449103	0.00369793	0.00397815	0.00403876	0.00368287	0.00357926
GH104	peptidoglycan lytic transglycosylase (EC 3.2.1.-)	0.000578663	0.000535029	0.000359259	7.52847e-05	0.000136555	0.000289665	0.00013091	7.80174e-05	0.000115477	0.000342467	0.000102804	0.000244762	9.4856e-05	7.92878e-05	9.47941e-05
GH105	unsaturated rhamnogalacturonyl hydrolase (EC 3.2.1.172); d-4,5-unsaturated beta-glucuronyl hydrolase (EC 3.2.1.-); d-4,5-unsaturated alpha-galacturonidase (EC 3.2.1.-)	0.00176486	0.00132164	0.00148692	0.00162669	0.00169982	0.00103755	0.0021094	0.00167053	0.00157433	0.00198169	0.00157813	0.00138313	0.00203413	0.00150825	0.00148754
GH106	alpha-L-rhamnosidase (EC 3.2.1.40); rhamnogalacturonan alpha-L-rhamnohydrolase (EC 3.2.1.174)	0.000958824	0.000591495	0.00027961	0.000361635	0.000381601	0.000347906	0.000433217	0.000251323	0.000204009	0.000464639	0.000250697	0.000283631	0.000374154	0.000195101	0.000164588
GH107	endo-alpha-1,4-L-fucanase (EC 3.2.1.212)	1.20304e-06	0	2.93444e-06	1.00828e-05	8.37763e-06	1.00283e-05	9.44709e-06	6.55108e-06	9.23815e-06	2.54926e-05	9.01786e-06	1.11605e-05	4.21582e-06	0	0
GH108	N-acetylmuramidase (EC 3.2.1.17)	0.000260458	0.000269471	0.000285479	0.00027089	0.000236249	0.00033865	0.000508793	0.000164968	0.000275605	0.000579115	0.000202	0.000336355	0.000435283	0.000339423	0.00020313
GH109	alpha-N-acetylgalactosaminidase (EC 3.2.1.49); beta-N-acetylhexosaminidase (EC 3.2.1.52)	0.00369935	0.00253147	0.00171665	0.00140419	0.0014464	0.00172526	0.00108776	0.00115954	0.000921505	0.00159642	0.00112723	0.00168024	0.000840002	0.000952344	0.00122087
GH11	endo-beta-1,4-xylanase (EC 3.2.1.8); exo-1,4-beta-xylosidase (EC 3.2.1.-)	0.000599716	0.000339355	6.66537e-05	9.67946e-05	0.00013488	7.98411e-05	0.000139007	8.15907e-05	8.85322e-05	0.000212599	9.49882e-05	5.58026e-05	0.00013596	9.53235e-05	5.83349e-05
GH110	alpha-galactosidase (EC 3.2.1.22); alpha-1,3-galactosidase (EC 3.2.1.-)	0.00064483	0.00036619	0.000422559	0.000906777	0.000632511	0.000673442	0.000720678	0.000758139	0.000836822	0.000481474	0.000722632	0.000513769	0.000872675	0.00093809	0.000561473
GH111	keratan sulfate hydrolase (endo-beta-N-acetylglucosaminidase) (EC 3.2.1.-)	5.41368e-06	1.50949e-05	1.71874e-05	0	0	7.71411e-07	6.74792e-06	1.13155e-05	0	6.7339e-06	4.80953e-06	5.00299e-06	0	0	5.20847e-06
GH112	lacto-N-biose phosphorylase or galacto-N-biose phosphorylase (EC 2.4.1.211); D-galactosyl-beta-1,4-L-rhamnose phosphorylase (EC 2.4.1.247)	7.81977e-06	1.11814e-05	5.86888e-06	0	5.44546e-06	1.34997e-05	2.42925e-05	0	0	2.50116e-05	0	2.69392e-06	0	0	0
GH113	beta-mannanase (EC 3.2.1.78)	0.00010286	0.000110137	0.000241462	0.000114271	0.000162107	0.000170868	0.000224031	0.000147697	0.00015166	0.000226067	0.000169536	0.000190498	0.000152823	0.00011225	0.000168754
GH114	endo-alpha-1,4-polygalactosaminidase (EC 3.2.1.109)	0.00127282	0.000904015	0.000824158	0.000478596	0.000613661	0.000789154	0.000367087	0.000482993	0.000523495	0.000605089	0.000489369	0.000643846	0.000343589	0.000497108	0.000457304
GH115	xylan alpha-1,2-glucuronidase (3.2.1.131); alpha-(4-O-methyl)-glucuronidase (3.2.1.-)	0.00114469	0.000921346	0.000533229	0.000496745	0.00048674	0.000564673	0.000684239	0.000650344	0.000571995	0.000728223	0.000498988	0.000463354	0.000591269	0.000583523	0.000513555
GH116	beta-glucosidase (EC 3.2.1.21); beta-xylosidase (EC 3.2.1.37); acid beta-glucosidase/beta-glucosylceramidase (EC 3.2.1.45); beta-N-acetylglucosaminidase (EC 3.2.1.52)	4.09034e-05	5.6466e-05	0.000119054	0.000110238	8.67085e-05	0.000100283	0.000102568	2.08444e-05	4.85003e-05	0.000134197	5.89167e-05	9.27477e-05	9.3802e-05	5.87977e-05	5.93765e-05
GH117	beta-D-galactofuranosidase (EC 3.2.1.146); alpha-neoagaro-oligosaccharide hydrolase (EC 3.2.1.159)	0.000996118	0.000640134	0.000628389	0.000664791	0.000534912	0.000619443	0.000570874	0.000539571	0.000409558	0.000623848	0.000458709	0.000586504	0.000264543	0.000489981	0.000561473
GH119	alpha-amylase (EC 3.2.1.1)	1.32334e-05	1.11814e-05	2.34755e-05	2.15099e-05	2.01063e-05	2.81565e-05	2.56421e-05	4.04976e-05	1.53969e-05	2.26067e-05	6.01191e-06	2.57846e-05	2.52949e-05	2.22719e-05	1.97922e-05
GH12	endoglucanase (EC 3.2.1.4); xyloglucan hydrolase (EC 3.2.1.151); beta-1,3-1,4-glucanase (EC 3.2.1.73); xyloglucan endotransglycosylase (EC 2.4.1.207)	0.00184246	0.00226591	0.00282335	0.00294484	0.00279897	0.00267448	0.00306895	0.00276813	0.00286844	0.00357281	0.0027234	0.00294561	0.00306069	0.00270558	0.00305008
GH120	beta-xylosidase (EC 3.2.1.37)	1.98502e-05	3.74576e-05	4.10821e-05	2.5543e-05	1.88497e-05	5.16845e-05	1.6195e-05	1.78666e-06	3.84923e-06	3.75174e-05	4.80953e-06	3.30967e-05	2.10791e-05	1.33631e-05	4.16678e-06
GH121	beta-L-arabinobiosidase (EC 3.2.1.-)	2.94745e-05	4.24893e-05	4.94662e-05	2.68874e-05	4.56581e-05	2.69994e-05	2.83413e-05	2.91821e-05	9.23815e-06	1.87587e-05	1.74345e-05	7.50449e-05	2.4241e-05	0	2.81257e-05
GH123	beta-N-acetylgalactosaminidase (EC 3.2.1.53); glycosphingolipid beta-N-acetylgalactosaminidase (EC 3.2.1.-)	0.000270684	0.000191761	3.85669e-05	2.28543e-05	1.88497e-05	3.39421e-05	2.02438e-05	8.93329e-06	3.07938e-05	2.11637e-05	3.12619e-05	1.30847e-05	3.26726e-05	5.34524e-05	1.97922e-05
GH125	exo-alpha-1,6-mannosidase (EC 3.2.1.-)	0.000547384	0.000800587	0.000612878	0.000701089	0.000652198	0.000731684	0.00267218	0.000485376	0.000536582	0.00120152	0.000632453	0.000686179	0.000982286	0.000779515	0.000554181
GH126	alpha-amylase (EC 3.2.1.-)	0.000653251	0.00055851	0.000174389	0.000307188	0.000282745	0.000145025	0.000180844	0.000259661	0.000204009	0.000175081	0.000245887	0.000232831	0.000182334	0.000218264	0.000198964
GH127	beta-L-arabinofuranosidase (EC 3.2.1.185); 3-C-carboxy-5-deoxy-L-xylose (aceric acid) hydrolase (EC 3.2.1.-); alpha-1,3-(3,6)-anhydro-D-galactosidase (EC 3.2.1.-)	0.00045114	0.0002281	0.000200799	0.00032601	0.000320444	0.000245694	0.000334697	0.000241794	0.000160128	0.000379984	0.00024228	0.000303643	0.000285622	0.000309133	0.000265632
GH128	beta-1,3-glucanase (EC 3.2.1.39); beta-1,3-glucosidase (EC 3.2.1.-)	0.000952207	0.000967749	0.000793975	0.00057539	0.000666859	0.000819624	0.000522289	0.000536593	0.000613567	0.000696478	0.000666721	0.00078316	0.00055438	0.000593322	0.000593765
GH129	alpha-N-acetylgalactosaminidase (EC 3.2.1.49); ; alpha-1,3-(3,6)-anhydro-D-galactosidase (EC 3.2.1.-)	0	0	6.70729e-06	9.20893e-05	6.95343e-05	3.47135e-05	3.37396e-05	7.74219e-05	7.39052e-05	3.36695e-06	6.85358e-05	3.2327e-05	6.85071e-05	5.25616e-05	2.91674e-05
GH13	alpha-amylase (EC 3.2.1.1); pullulanase (EC 3.2.1.41); cyclomaltodextrin glucanotransferase (EC 2.4.1.19); cyclomaltodextrinase (EC 3.2.1.54); trehalose-6-phosphate hydrolase (EC 3.2.1.93); oligo-alpha-glucosidase (EC 3.2.1.10); maltogenic amylase (EC 3.2.1.133); neopullulanase (EC 3.2.1.135); alpha-glucosidase (EC 3.2.1.20); maltotetraose-forming alpha-amylase (EC 3.2.1.60); isoamylase (EC 3.2.1…	0.0424006	0.0428733	0.0449179	0.0475961	0.046823	0.0450334	0.0545165	0.0459463	0.0483178	0.0488934	0.0464468	0.0474868	0.0526419	0.0508226	0.051892
GH130	beta-1,4-mannosylglucose phosphorylase (EC 2.4.1.281); beta-1,4-mannooligosaccharide phosphorylase (EC 2.4.1.319); beta-1,4-mannosyl-N-acetyl-glucosamine phosphorylase (EC 2.4.1.320); beta-1,2-mannobiose phosphorylase (EC 2.4.1.-); beta-1,2-oligomannan phosphorylase (EC 2.4.1.-); beta-1,2-mannosidase (EC 3.2.1.-)	0.00294023	0.00270366	0.00204405	0.00187876	0.00191052	0.0018618	0.00188537	0.00157524	0.00173908	0.00223998	0.00188774	0.00190345	0.00167263	0.001747	0.00172713
GH131	broad specificity exo-beta-1,3/1,6-glucanase with endo-beta-1,4-glucanase activity (EC 3.2.1.-);	5.29338e-05	7.04427e-05	0.000184031	0.000184851	0.000196455	0.000188224	0.000171397	0.000135786	0.000242501	9.95655e-05	0.000220637	0.000158941	0.000300377	0.000203119	0.000227089
GH132	Activity on beta-1,3-glucan (curdlan) shown for the Aspergillus fumigatus Sun4 protein; activity on laminarioligosaccharides shown for Aspergillus fumigatus Sun4 protein and Candida albicans Sun41 protein; transglycosylation activity reported in PMID 23508952; beta-1,3-glucosidase (EC 3.2.1.-)	0	0	0	0	4.18882e-07	0	0	0	0	0	0	0	0	0	0
GH133	amylo-alpha-1,6-glucosidase (EC 3.2.1.33);	0.00276098	0.00286076	0.00273448	0.00342209	0.00344279	0.00302702	0.00332538	0.00309211	0.00347585	0.0034213	0.00345324	0.00307838	0.00300904	0.00316706	0.00343134
GH135	alpha-1,4-galactosaminogalactan hydrolase (EC 3.2.1.-)	7.2784e-05	0.000131381	0.000261165	0.000390539	0.000291542	0.000283879	0.000276665	0.000485376	0.000341811	0.00038287	0.000379953	0.000363679	0.000491143	0.000464145	0.000384385
GH136	lacto-N-biosidase (EC 3.2.1.140); Lacto-N-biosidase (Lewis antigen a/b specificity) (EC 3.2.1.-)	0.000175042	0.000181138	0.000194092	0.000182834	0.000160432	0.000222938	0.000214584	0.000128639	0.000110858	0.000143817	0.000165929	0.000202044	0.000145446	0.000109578	0.000106253
GH137	beta-L-arabinofuranosidase (EC 3.2.1.185)	9.26341e-05	6.65292e-05	2.55715e-05	8.06622e-06	2.51329e-06	8.48552e-06	4.04875e-06	7.74219e-06	3.84923e-06	1.97207e-05	1.08214e-05	8.85144e-06	4.21582e-06	1.78175e-06	0
GH138	rhamnogalacturonan alpha-1,2-galacturonohydrolase (EC 3.2.1.173)	0.000146771	8.38604e-05	1.92835e-05	1.61324e-05	1.34042e-05	2.08281e-05	4.04875e-06	2.97776e-06	8.4683e-06	3.17455e-05	1.20238e-05	6.15753e-06	2.10791e-05	1.24722e-05	3.12508e-06
GH139	alpha-2-O-Me-L-fucosidase (EC 3.2.1.-)	0.00032843	0.000128027	1.38338e-05	1.34437e-05	1.13098e-05	1.3114e-05	2.56421e-05	9.52885e-06	5.38892e-06	3.17455e-05	5.41072e-06	1.03908e-05	1.58093e-05	6.23612e-06	2.08339e-06
GH14	beta-amylase (EC 3.2.1.2)	0	0	0	0	0	0	0	0	0	1.44298e-06	0	1.15454e-06	0	0	0
GH140	beta-1,2-apiosidase (EC 3.2.1.-)	0.00135583	0.00127188	0.00106311	0.000836198	0.000768648	0.00104873	0.000608662	0.000752779	0.000719806	0.000873483	0.000705197	0.000995595	0.000525924	0.000658356	0.000636475
GH141	alpha-L-fucosidase (EC 3.2.1.51); xylanase (EC 3.2.1.8)	0.000164215	0.000143122	0.000106478	8.20066e-05	0.000107653	0.000129211	0.000117414	5.30042e-05	5.08098e-05	0.000144298	5.59108e-05	8.19721e-05	7.79927e-05	6.23612e-05	2.29173e-05
GH142	beta-L-arabinofuranosidase (EC 3.2.1.185)	0.000125718	7.15609e-05	3.73093e-05	8.80562e-05	9.08973e-05	6.09415e-05	6.61296e-05	7.8613e-05	8.62227e-05	7.59969e-05	6.6131e-05	5.15693e-05	7.48308e-05	0.000138085	8.95857e-05
GH143	2-keto-3-deoxy-D-lyxo-heptulosaric acid hydrolase (EC 3.2.1.-)	0.0001582	0.00013809	8.84524e-05	1.14271e-05	1.84308e-05	3.81849e-05	4.04875e-06	1.072e-05	7.69845e-06	2.74166e-05	2.04405e-05	6.58086e-05	1.47554e-05	7.12699e-06	4.16678e-06
GH144	endo-beta-1,2-glucanase (EC 3.2.1.71); beta-1,2-glucooligosaccharide sophorohydrolase (EC 3.2.1.-)	0.00112665	0.000924142	0.00087069	0.00142369	0.00168851	0.00124274	0.00126591	0.00141265	0.00172214	0.00115342	0.00187031	0.001158	0.00156618	0.00142094	0.00144066
GH146	beta-L-arabinofuranosidase (EC 3.2.1.185)	0.000698967	0.000300779	0.000124923	0.000546486	0.000577219	0.000378763	0.000641052	0.000477038	0.000514257	0.000569496	0.000485161	0.000357906	0.000688233	0.000471272	0.000272924
GH147	beta-galactosidase (EC 3.2.1.23)	0.000566632	0.000355568	9.80941e-05	7.39403e-05	6.95343e-05	8.98694e-05	7.28775e-05	2.44177e-05	6.92861e-06	6.5415e-05	3.84762e-05	6.19601e-05	3.37266e-05	2.04901e-05	4.37511e-05
GH148	beta-1,3-glucanase (EC 3.2.1.-)	6.31596e-05	0.000110696	9.68365e-05	9.41059e-05	7.03721e-05	0.00011764	9.85196e-05	2.14399e-05	2.61747e-05	0.000149108	2.22441e-05	7.11964e-05	4.95359e-05	0	3.12508e-06
GH149	beta-1,3-glucan phosphorylase (EC 2.4.1.97)	1.14289e-05	1.17405e-05	7.5457e-06	2.5543e-05	2.4714e-05	9.64264e-06	6.20809e-05	9.52885e-06	0	5.05042e-05	0	8.08175e-06	5.90215e-05	1.06905e-05	2.18756e-05
GH15	glucoamylase (EC 3.2.1.3); glucodextranase (EC 3.2.1.70); alpha,alpha-trehalase (EC 3.2.1.28); dextran dextrinase (EC 2.4.1.2)	0.00183764	0.0023917	0.00316836	0.00405664	0.0036849	0.00303396	0.00314318	0.00515153	0.0032526	0.00262622	0.00359632	0.00361254	0.00262646	0.00465304	0.00505847
GH150	Iota;-carrageenase (EC 3.2.1.162)	1.80456e-06	3.35442e-06	0	0	0	1.27283e-05	0	0	0	0	0	2.69392e-06	8.43164e-06	0	2.08339e-06
GH151	alpha-L-fucosidase (EC 3.2.1.51)	5.59414e-05	5.03162e-05	5.70119e-05	1.47881e-05	2.89028e-05	4.12705e-05	8.0975e-05	1.072e-05	1.46271e-05	0.000148627	1.02202e-05	4.81057e-05	4.95359e-05	6.23612e-06	1.3542e-05
GH152	beta-1,3-glucanase (EC 3.2.1.39)	0.00162531	0.00200091	0.00227209	0.00170937	0.00166087	0.00228685	0.00185703	0.00169316	0.00151737	0.00245787	0.00149396	0.00200889	0.00191925	0.00183609	0.00210943
GH153	poly-beta-1,6-D-glucosamine hydrolase (EC 3.2.1.-)	1.86471e-05	8.27423e-05	3.47941e-05	3.49536e-05	3.8956e-05	8.2541e-05	6.61296e-05	2.7991e-05	4.23415e-05	0.00010197	5.71131e-05	3.84845e-05	4.32122e-05	7.39426e-05	3.43759e-05
GH154	beta-glucuronidase (3.2.1.31); beta-1,6-D-glucuronidase (EC 3.2.1.-); beta-1,6-D-glucuronidase (EC 3.2.1.-)	0.000501668	0.000310283	0.000261165	0.000167374	0.00014619	0.00012574	0.000139007	0.000157226	7.69845e-05	0.000161133	0.000108816	0.000165484	9.27481e-05	0.000163921	9.68775e-05
GH156	exo-alpha-sialidase (EC 3.2.1.18)	3.36851e-05	4.69618e-05	0.000107736	0	6.28322e-06	1.85139e-05	1.21463e-05	0	6.15876e-06	2.40496e-06	6.01191e-06	4.42572e-05	8.43164e-06	0	0
GH157	endo-beta-1,3-glucanase / laminarinase (EC 3.2.1.39)	0	0	0	4.70529e-06	1.25664e-06	5.78558e-06	1.21463e-05	0	0	0	0	4.61814e-06	0	0	0
GH158	endo-beta-1,3-glucanase (EC 3.2.1.39)	0.00030858	0.000177784	3.43748e-05	3.22649e-05	1.59175e-05	3.0085e-05	2.69917e-05	6.55108e-06	7.69845e-06	4.90613e-05	1.08214e-05	2.92483e-05	2.3187e-05	1.78175e-06	9.37524e-06
GH159	beta-D-galactofuranosidase (EC 3.2.1.146)	9.56417e-05	8.38604e-05	0.000116539	0.000208377	0.00014242	0.000132683	0.000183543	0.000275145	0.000177064	0.000122172	0.000170738	0.000165868	0.000159147	0.000269935	0.000233339
GH16	xyloglucan:xyloglucosyltransferase (EC 2.4.1.207); keratan-sulfate endo-1,4-beta-galactosidase (EC 3.2.1.103); endo-1,3-beta-glucanase / laminarinase (EC 3.2.1.39); endo-1,3(4)-beta-glucanase (EC 3.2.1.6); licheninase (EC 3.2.1.73); beta-agarase (EC 3.2.1.81); kappa;-carrageenase (EC 3.2.1.83); xyloglucanase (EC 3.2.1.151); endo-beta-1,3-galactanase (EC 3.2.1.181); [retaining] beta-porphyranase (…	0.00740051	0.00582215	0.00560184	0.00722733	0.00600299	0.00509633	0.00576542	0.00731875	0.00595091	0.00483686	0.00668104	0.0055106	0.00637959	0.00632164	0.00670434
GH160	endo-beta-1,4-galactosidase (EC 3.2.1.-)	0.000112484	0.000214124	0.000228048	4.30198e-05	4.2307e-05	0.000171639	2.15933e-05	2.56088e-05	4.15717e-05	7.88828e-05	2.70536e-05	0.000139314	1.26475e-05	1.51449e-05	6.97935e-05
GH161	beta-1,3-glucan phosphorylase (EC 2.4.1.97)	3.0076e-06	6.14976e-06	4.19205e-06	2.01655e-06	3.35105e-06	9.25693e-06	5.39834e-06	1.78666e-06	3.07938e-06	0	0	3.07876e-06	0	0	3.12508e-06
GH162	endo-beta-1,2-glucanase (EC 3.2.1.71)	0	0	0	0	1.67553e-06	6.9427e-06	0	0	0	0	0	0	0	0	0
GH163	endo-beta-N-acetylglucosaminidase cleaving GlcNAc-beta-1,2-Man (EC 3.2.1.-)	0.000227375	0.000178343	0.000145464	0.00010755	0.000114355	0.000137697	0.000159251	7.8613e-05	5.31193e-05	0.000113033	7.99584e-05	0.000104293	7.37769e-05	9.08692e-05	2.91674e-05
GH164	beta-mannosidase (EC 3.2.1.25)	2.40608e-06	0	0	1.20993e-05	1.25664e-06	7.71411e-07	1.34958e-06	0	0	0	0	0	0	0	0
GH165	beta-galactosidase (EC 3.2.1.23)	0.000255646	0.00031867	0.000161813	0.000106205	0.000144514	0.000145411	0.000122812	0.000141742	0.000128564	0.000107261	9.61906e-05	0.000126229	8.01006e-05	0.000127395	5.1043e-05
GH166	alpha-1,4-galactosaminogalactan hydrolase (EC 3.2.1.-)	3.60912e-06	1.67721e-05	2.89252e-05	6.65463e-05	5.19413e-05	4.85989e-05	2.96909e-05	4.70487e-05	4.54209e-05	3.36695e-05	5.71131e-05	4.04088e-05	4.84819e-05	3.47441e-05	6.56267e-05
GH167	beta-carrageenase (EC 3.2.1.-)	1.98502e-05	2.06856e-05	3.68901e-05	2.82318e-05	8.37763e-06	1.19569e-05	1.75446e-05	1.60799e-05	2.23255e-05	1.10628e-05	1.80357e-05	2.19362e-05	2.4241e-05	1.33631e-05	8.33355e-06
GH168	endo-alpha-(1,3)-L-fucanase (EC 3.2.1.211)	0	0	0	1.34437e-06	8.37763e-07	0	0	0	0	0	0	0	0	0	0
GH169	beta-glucuronidase (EC 3.2.1.31); beta-1,4-D-glucuronidase (EC 3.2.1.-)	8.42129e-06	1.11814e-06	0	0	1.67553e-06	5.01417e-06	0	2.97776e-06	2.30954e-06	5.77191e-06	0	1.15454e-06	0	0	0
GH17	glucan endo-1,3-beta-glucosidase (EC 3.2.1.39); licheninase (EC 3.2.1.73); ABA-specific beta-glucosidase (EC 3.2.1.175); beta-1,3-glucanosyltransglycosylase (EC 2.4.1.-); beta-1,3-glucosidase (EC 3.2.1.-)	0.00181599	0.00172473	0.00155944	0.00200849	0.00195115	0.00162498	0.00217688	0.00200106	0.00197619	0.00206009	0.00194726	0.00180762	0.00216588	0.00183966	0.00183234
GH170	6-phospho-N-acetylmuramidase (EC 3.2.1.-)	0.00122169	0.000769838	0.000921414	0.000664119	0.000705815	0.000806125	0.000570874	0.000608655	0.000631273	0.000617595	0.000604197	0.000766997	0.000500629	0.000551451	0.000580223
GH171	peptidoglycan beta-N-acetylmuramidase (EC 3.2.1.92)	0.00901318	0.00793431	0.0102961	0.00800034	0.00846141	0.0113737	0.00764944	0.00783688	0.00906801	0.00928653	0.00840705	0.00939639	0.00841899	0.00777644	0.00712414
GH18	chitinase (EC 3.2.1.14); lysozyme (EC 3.2.1.17); endo-beta-N-acetylglucosaminidase (EC 3.2.1.96); peptidoglycan hydrolase with endo-beta-N-acetylglucosaminidase specificity (EC 3.2.1.-); Nod factor hydrolase (EC 3.2.1.-); xylanase inhibitor; concanavalin B; narbonin	0.0056194	0.00552193	0.00681922	0.0061673	0.00604278	0.00617245	0.00604614	0.00614611	0.00650442	0.00532026	0.0060558	0.00608017	0.00651133	0.00683657	0.00612724
GH19	chitinase (EC 3.2.1.14); lysozyme (EC 3.2.1.17)	0.000572046	0.000876062	0.000758762	0.000953158	0.00110668	0.00115326	0.00429708	0.00113334	0.00100388	0.00192397	0.00100158	0.00110489	0.00130796	0.000914037	0.000745853
GH2	beta-galactosidase (EC 3.2.1.23) ; beta-mannosidase (EC 3.2.1.25); beta-glucuronidase (EC 3.2.1.31); alpha-L-arabinofuranosidase (EC 3.2.1.55); mannosylglycoprotein endo-beta-mannosidase (EC 3.2.1.152); exo-beta-glucosaminidase (EC 3.2.1.165); alpha-L-arabinopyranosidase (EC 3.2.1.-); beta-galacturonidase (EC 3.2.1.-); beta-xylosidase (EC 3.2.1.37); beta-D-galactofuranosidase (EC 3.2.1.146); beta…	0.0104574	0.00751221	0.00503088	0.00670773	0.00622458	0.00560816	0.0076184	0.00602164	0.00578154	0.00660644	0.00552855	0.00531279	0.00797422	0.00612743	0.00479596
GH20	beta-hexosaminidase (EC 3.2.1.52); lacto-N-biosidase (EC 3.2.1.140); beta-1,6-N-acetylglucosaminidase (EC 3.2.1.-); beta-6-SO3-N-acetylglucosaminidase (EC 3.2.1.-)	0.00683327	0.00869912	0.009687	0.00997119	0.0104934	0.00927468	0.00855097	0.00997849	0.0103991	0.00854339	0.0107673	0.00962691	0.0093939	0.0102388	0.0104732
GH22	lysozyme type C (EC 3.2.1.17); lysozyme type i (EC 3.2.1.17); alpha-lactalbumin	3.0076e-06	0	0	1.34437e-06	1.67553e-06	7.71411e-07	1.07967e-05	0	0	0	2.40476e-06	5.77268e-06	2.10791e-06	0	0
GH23	lysozyme type G (EC 3.2.1.17); peptidoglycan lyase (EC 4.2.2.n1) also known in the literature as peptidoglycan lytic transglycosylase; chitinase (EC 3.2.1.14)	0.0173244	0.0211485	0.0215493	0.0207967	0.0211242	0.0202673	0.0188119	0.0214089	0.0215749	0.020195	0.0214457	0.0207043	0.02055	0.0212741	0.0215433
GH24	lysozyme (EC 3.2.1.17)	0.00255646	0.00390398	0.00193673	0.00116086	0.00124533	0.00204	0.00123757	0.000979684	0.00115862	0.00193071	0.00104307	0.00178376	0.00109295	0.00122228	0.00128649
GH25	lysozyme (EC 3.2.1.17)	0.00781856	0.00852301	0.00783034	0.00635013	0.00631087	0.00685669	0.00657922	0.00638552	0.00647671	0.00817399	0.00593315	0.00720854	0.00701091	0.00676886	0.00646684
GH26	beta-mannanase (EC 3.2.1.78); exo-beta-1,4-mannobiohydrolase (EC 3.2.1.100); beta-1,3-xylanase (EC 3.2.1.32); lichenase / endo-beta-1,3-1,4-glucanase (EC 3.2.1.73); mannobiose-producing exo-beta-mannanase (EC 3.2.1.-)	0.00128485	0.000649079	0.000420463	0.000231904	0.00025091	0.000375292	0.000267218	0.000256088	0.000183223	0.000441551	0.000159316	0.00033597	0.000103288	0.000155012	0.000187505
GH27	alpha-galactosidase (EC 3.2.1.22); alpha-N-acetylgalactosaminidase (EC 3.2.1.49); isomalto-dextranase (EC 3.2.1.94); beta-L-arabinopyranosidase (EC 3.2.1.88); galactan:galactan galactosyltransferase (EC 2.4.1.-)	0.000469787	0.000739649	0.000882847	0.000848297	0.000950023	0.000745955	0.00142381	0.000846281	0.000842211	0.00129916	0.000875334	0.000971735	0.00119835	0.00098887	0.000966692
GH28	polygalacturonase (EC 3.2.1.15); exo-polygalacturonase (EC 3.2.1.67); exo-polygalacturonosidase (EC 3.2.1.82); rhamnogalacturonase (EC 3.2.1.171); rhamnogalacturonan alpha-1,2-galacturonohydrolase (EC 3.2.1.173); xylogalacturonan hydrolase (EC 3.2.1.-)	0.00989441	0.00969035	0.0101771	0.0115549	0.0114526	0.0101109	0.0200575	0.0115609	0.0123576	0.0121725	0.0118374	0.011027	0.0134168	0.0129791	0.0129743
GH29	alpha-L-fucosidase (EC 3.2.1.51); alpha-1,3/1,4-L-fucosidase (EC 3.2.1.111); alpha-1,2-L-fucosidase (EC 3.2.1.63)	0.00109537	0.000606031	0.000555447	0.00137462	0.00143216	0.00112125	0.00143731	0.00110952	0.0012433	0.0012121	0.00123364	0.000990592	0.00147448	0.00121248	0.000908357
GH3	beta-glucosidase (EC 3.2.1.21); xylan 1,4-beta-xylosidase (EC 3.2.1.37); beta-glucosylceramidase (EC 3.2.1.45); beta-N-acetylhexosaminidase (EC 3.2.1.52); alpha-L-arabinofuranosidase (EC 3.2.1.55); glucan 1,4-beta-glucosidase (EC 3.2.1.74); isoprimeverose-producing oligoxyloglucan hydrolase (EC 3.2.1.120); coniferin beta-glucosidase (EC 3.2.1.126); exo-1,3-1,4-glucanase (EC 3.2.1.-); beta-N-acety…	0.0142987	0.0140701	0.0142861	0.0158999	0.0162853	0.0154282	0.0159575	0.015669	0.0163007	0.0159324	0.016071	0.0151213	0.0167769	0.0155529	0.0160119
GH30	endo-beta-1,4-xylanase (EC 3.2.1.8); beta-glucosidase (3.2.1.21); beta-glucuronidase (EC 3.2.1.31); beta-xylosidase (EC 3.2.1.37); beta-fucosidase (EC 3.2.1.38); glucosylceramidase (EC 3.2.1.45); beta-1,6-glucanase (EC 3.2.1.75); glucuronoarabinoxylan endo-beta-1,4-xylanase (EC 3.2.1.136); endo-beta-1,6-galactanase (EC:3.2.1.164); [reducing end] beta-xylosidase (EC 3.2.1.-)	0.000492044	0.000389671	0.000446873	0.000560602	0.000593555	0.000526102	0.000412973	0.000563989	0.000613567	0.000540636	0.000578346	0.000407936	0.000621834	0.000481072	0.000441678
GH31	alpha-glucosidase (EC 3.2.1.20); alpha-galactosidase (EC 3.2.1.22); alpha-mannosidase (EC 3.2.1.24); alpha-1,3-glucosidase (EC 3.2.1.84); sucrase-isomaltase (EC 3.2.1.48) (EC 3.2.1.10); alpha-xylosidase (EC 3.2.1.177); alpha-glucan lyase (EC 4.2.2.13); isomaltosyltransferase (EC 2.4.1.-); oligosaccharide alpha-1,4-glucosyltransferase (EC 2.4.1.161); alpha-N-acetylgalactosaminidase (EC 3.2.1.49); …	0.00298234	0.00248674	0.00239031	0.00281645	0.00296065	0.00248587	0.0032579	0.00289736	0.00294774	0.0031505	0.00284303	0.00245608	0.00349175	0.00289178	0.00244381
GH32	invertase (EC 3.2.1.26); endo-inulinase (EC 3.2.1.7); beta-2,6-fructan 6-levanbiohydrolase (EC 3.2.1.64); endo-levanase (EC 3.2.1.65); exo-inulinase (EC 3.2.1.80); fructan beta-(2,1)-fructosidase/1-exohydrolase (EC 3.2.1.153); fructan beta-(2,6)-fructosidase/6-exohydrolase (EC 3.2.1.154); sucrose:sucrose 1-fructosyltransferase (EC 2.4.1.99); fructan:fructan 1-fructosyltransferase (EC 2.4.1.100); …	0.00468885	0.00327447	0.00208764	0.00116691	0.00114648	0.00129751	0.00119438	0.00121314	0.000866076	0.0017359	0.000966114	0.0016329	0.00100231	0.00115012	0.00111774
GH33	sialidase or neuraminidase (EC 3.2.1.18); trans-sialidase (EC 2.4.1.-); anhydrosialidase (EC 4.2.2.15); Kdo hydrolase (EC 3.2.1.-); 2-keto-3-deoxynononic acid hydrolase / KDNase (EC 3.2.1.-)	0.00657522	0.0056343	0.00641762	0.00605302	0.00623128	0.00609183	0.00558593	0.00589419	0.00628733	0.00566465	0.00653374	0.00599705	0.00615931	0.00609091	0.00526576
GH35	beta-galactosidase (EC 3.2.1.23); exo-beta-glucosaminidase (EC 3.2.1.165); exo-beta-1,4-galactanase (EC 3.2.1.-); beta-1,3-galactosidase (EC 3.2.1.-)	0.00761164	0.00476998	0.0032304	0.00199303	0.00188539	0.00264555	0.00173017	0.00172829	0.00196619	0.00261853	0.00193884	0.0023491	0.00211107	0.00181738	0.00185109
GH36	alpha-galactosidase (EC 3.2.1.22); alpha-N-acetylgalactosaminidase (EC 3.2.1.49); stachyose synthase (EC 2.4.1.67); raffinose synthase (EC 2.4.1.82)	0.0029661	0.00267012	0.00257937	0.00264639	0.00262387	0.00227451	0.00294209	0.00280744	0.00291002	0.00268731	0.00258332	0.0025573	0.00345697	0.00284723	0.00252611
GH37	alpha,alpha-trehalase (EC 3.2.1.28).	0.00147012	0.00112037	0.000867336	0.00112053	0.00104511	0.000978921	0.000939311	0.00113572	0.00117247	0.00094467	0.00106471	0.000963268	0.000994934	0.00118932	0.0011542
GH38	alpha-mannosidase (EC 3.2.1.24); mannosyl-oligosaccharide alpha-1,2-mannosidase (EC 3.2.1.113); mannosyl-oligosaccharide alpha-1,3-1,6-mannosidase (EC 3.2.1.114); alpha-2-O-mannosylglycerate hydrolase (EC 3.2.1.170); mannosyl-oligosaccharide alpha-1,3-mannosidase (EC 3.2.1.-)	0.00477006	0.00578525	0.00609315	0.00671445	0.0062472	0.00574508	0.00906921	0.00666662	0.0066607	0.00630053	0.00625178	0.00633494	0.0078604	0.00734704	0.00717102
GH39	alpha-L-iduronidase (EC 3.2.1.76); beta-xylosidase (EC 3.2.1.37); alpha-L-arabinofuranosidase (EC 3.2.1.55); beta-glucosidase (EC 3.2.1.21); beta-galactosidase (EC 3.2.1.23); exo-beta-1,4-glucanase / cellodextrinase (EC 3.2.1.74);	0.00497698	0.00535253	0.00579593	0.00613234	0.00592843	0.00582145	0.00718654	0.00623127	0.00634199	0.00690706	0.00606241	0.00590738	0.00697508	0.00645527	0.00638454
GH4	maltose-6-phosphate glucosidase (EC 3.2.1.122); alpha-glucosidase (EC 3.2.1.20); alpha-galactosidase (EC 3.2.1.22); 6-phospho-beta-glucosidase (EC 3.2.1.86); alpha-glucuronidase (EC 3.2.1.139); alpha-galacturonase (EC 3.2.1.67); palatinase (EC 3.2.1.-)	0.00202592	0.00223795	0.00178582	0.00245415	0.00227243	0.00157792	0.00249808	0.00279076	0.00210014	0.00263584	0.00227431	0.00211357	0.00281511	0.00271628	0.00274695
GH42	beta-galactosidase (EC 3.2.1.23); alpha-L-arabinopyranosidase (EC 3.2.1.-)	0.00074769	0.000639575	0.00111467	0.000465824	0.000463702	0.000864366	0.000854287	0.000410336	0.000322565	0.00110484	0.000309613	0.000905541	0.000607078	0.000398221	0.000471887
GH43	beta-xylosidase (EC 3.2.1.37); alpha-L-arabinofuranosidase (EC 3.2.1.55); xylanase (EC 3.2.1.8); alpha-1,2-L-arabinofuranosidase (EC 3.2.1.-); exo-alpha-1,5-L-arabinofuranosidase (EC 3.2.1.-); [inverting] exo-alpha-1,5-L-arabinanase (EC 3.2.1.-); beta-1,3-xylosidase (EC 3.2.1.-); [inverting] exo-alpha-1,5-L-arabinanase (EC 3.2.1.-); [inverting] endo-alpha-1,5-L-arabinanase (EC 3.2.1.99); exo-beta…	0.0162471	0.0136502	0.011651	0.0132528	0.0126397	0.0116873	0.0133555	0.0133559	0.0122559	0.0143057	0.0116829	0.0125252	0.0129078	0.0131315	0.0138399
GH44	endoglucanase (EC 3.2.1.4); xyloglucanase (EC 3.2.1.151)	7.3987e-05	9.16874e-05	8.46795e-05	0.000159308	0.000127759	0.000158911	0.000230779	0.000118515	0.000133183	0.000243863	0.000138875	0.000133541	0.000201305	0.000104232	7.5002e-05
GH45	endoglucanase (EC 3.2.1.4); xyloglucan-specific endo-beta-1,4-glucanase / endo-xyloglucanase (EC 3.2.1.151); endo-beta-1,4-mannanase (EC 3.2.1.78)	1.80456e-05	3.35442e-06	0	2.01655e-06	0	1.15712e-06	8.0975e-06	0	0	1.01008e-05	0	0	0	0	4.16678e-06
GH46	chitosanase (EC 3.2.1.132)	4.69186e-05	5.59069e-05	5.32391e-05	6.1841e-05	5.94812e-05	7.40555e-05	5.53329e-05	4.10931e-05	5.77384e-05	9.18696e-05	7.03393e-05	3.77148e-05	4.11042e-05	5.07798e-05	5.83349e-05
GH47	alpha-mannosidase (EC 3.2.1.113)	0.000443321	0.00033656	0.000297636	0.000745453	0.000743515	0.000570844	0.000904221	0.000674166	0.000959997	0.000882622	0.000883751	0.000498375	0.000878999	0.000840985	0.000671892
GH48	reducing end-acting cellobiohydrolase (EC 3.2.1.176); endo-beta-1,4-glucanase (EC 3.2.1.4); chitinase (EC 3.2.1.14)	4.03019e-05	3.63395e-05	6.16232e-05	0.000122338	0.000182632	0.000126126	0.000124162	0.000137573	0.000134723	0.000144298	0.000113625	9.39023e-05	6.63992e-05	7.39426e-05	0.000143754
GH49	dextranase (EC 3.2.1.11); isopullulanase (EC 3.2.1.57); dextran 1,6-alpha-isomaltotriosidase (EC 3.2.1.95); sulfated arabinan endo-1,4-beta-L-arabinanase (EC 3.2.1.-)	0	0	0	5.37748e-06	4.18882e-06	1.92853e-06	0	0	0	3.84794e-06	0	7.69691e-07	0	0	0
GH5	endo-beta-1,4-glucanase / cellulase (EC 3.2.1.4); endo-beta-1,4-xylanase (EC 3.2.1.8); beta-glucosidase (EC 3.2.1.21); beta-mannosidase (EC 3.2.1.25); beta-glucosylceramidase (EC 3.2.1.45); glucan beta-1,3-glucosidase (EC 3.2.1.58); exo-beta-1,4-glucanase / cellodextrinase (EC 3.2.1.74); glucan endo-1,6-beta-glucosidase (EC 3.2.1.75); mannan endo-beta-1,4-mannosidase (EC 3.2.1.78); cellulose beta…	0.0142566	0.0134082	0.0148776	0.0176065	0.0172516	0.0163115	0.0181762	0.0164897	0.0178235	0.0177549	0.0169512	0.0162905	0.0197248	0.0178335	0.0167911
GH50	beta-agarase (EC 3.2.1.81).	0.00032061	0.000527202	0.000200799	0.000182162	0.00022829	0.000164311	4.58859e-05	0.000119706	0.000156279	9.66796e-05	0.000296387	0.000242837	7.0615e-05	9.44327e-05	0.000170838
GH51	endoglucanase (EC 3.2.1.4); endo-beta-1,4-xylanase (EC 3.2.1.8); beta-xylosidase (EC 3.2.1.37); alpha-L-arabinofuranosidase (EC 3.2.1.55); lichenase / endo-beta-1,3-1,4-glucanase (EC 3.2.1.73)	0.00192005	0.00147147	0.000977168	0.00152384	0.00155866	0.00108499	0.00231184	0.00144838	0.00166133	0.00166231	0.0015132	0.00116916	0.001973	0.00164366	0.00129066
GH52	beta-xylosidase (EC 3.2.1.37).	2.28578e-05	4.19302e-05	2.22179e-05	6.04966e-06	4.18882e-06	1.11855e-05	4.04875e-06	0	1.23175e-05	3.12645e-05	1.20238e-06	7.31206e-06	3.16187e-06	0	0
GH53	endo-beta-1,4-galactanase (EC 3.2.1.89).	0.00158801	0.00145805	0.00110461	0.00104121	0.00103799	0.00104295	0.00110801	0.000999338	0.00099772	0.00104856	0.00103104	0.00110989	0.0010118	0.000941654	0.00089794
GH54	alpha-L-arabinofuranosidase (EC 3.2.1.55); beta-xylosidase (EC 3.2.1.37).	0	0	0	0.000182834	0.000161269	6.71128e-05	0.000272616	0.000118515	0.000129334	9.66796e-05	0.00011603	4.04088e-05	0.000138068	9.97779e-05	0.000127087
GH55	exo-beta-1,3-glucanase (EC 3.2.1.58); endo-beta-1,3-glucanase (EC 3.2.1.39)	0.00249631	0.00241686	0.00226329	0.00259262	0.00204749	0.00208204	0.00200548	0.00279314	0.00199621	0.00192541	0.00212281	0.00226289	0.00192452	0.00231538	0.00297924
GH56	hyaluronidase (EC 3.2.1.35); chondroitin hydrolase (EC 3.2.1.-)	0	0	5.03047e-06	0	0	0	0	0	0	1.44298e-06	0	0	0	0	0
GH57	alpha-amylase (EC 3.2.1.1); alpha-galactosidase (EC 3.2.1.22); amylopullulanase (EC 3.2.1.41); cyclomaltodextrinase (EC 3.2.1.54); branching enzyme (EC 2.4.1.18); 4-alpha-glucanotransferase (EC 2.4.1.25)	0.00272368	0.00339131	0.00401263	0.00386439	0.00392785	0.0040206	0.00384227	0.00358106	0.00407248	0.00391143	0.00437306	0.00407744	0.00404086	0.00414346	0.00402927
GH58	endo-N-acetylneuraminidase or endo-sialidase (EC 3.2.1.129)	1.20304e-06	0.000258849	7.5457e-06	6.72185e-06	3.35105e-06	3.85706e-06	4.04875e-06	7.74219e-06	5.38892e-06	4.32894e-06	1.32262e-05	3.84845e-06	1.79172e-05	3.5635e-06	0
GH59	beta-galactosidase (EC 3.2.1.23); galactocerebrosidase (EC 3.2.1.46)	0.00013053	4.52846e-05	3.22788e-05	2.62152e-05	2.1363e-05	1.73568e-05	2.83413e-05	1.31022e-05	3.54129e-05	3.12645e-05	2.64524e-05	1.42393e-05	2.21331e-05	8.90874e-06	1.87505e-05
GH6	endoglucanase (EC 3.2.1.4); cellobiohydrolase (EC 3.2.1.91); lichenase / endo-beta-1,3-1,4-glucanase (EC 3.2.1.73);	0.00158019	0.00149495	0.00172629	0.00175239	0.00145268	0.00170675	0.002104	0.00182299	0.00170675	0.0016676	0.00150238	0.0016152	0.00187815	0.00190647	0.0017115
GH62	alpha-L-arabinofuranosidase (EC 3.2.1.55)	1.44365e-05	1.95674e-05	3.31172e-05	6.45297e-05	6.07378e-05	8.09982e-05	0.00012821	5.95553e-05	3.07938e-05	0.000156323	2.04405e-05	6.4654e-05	6.42913e-05	5.34524e-05	3.12508e-05
GH63	processing alpha-glucosidase (EC 3.2.1.106); alpha-1,3-glucosidase (EC 3.2.1.84); alpha-glucosidase (EC 3.2.1.20); mannosylglycerate alpha-mannosidase / mannosylglycerate hydrolase (EC 3.2.1.170); glucosylglycerate hydrolase (EC 3.2.1.208)	0.000122109	0.000160453	0.000290929	0.000348864	0.000340551	0.000371434	0.000242925	0.000483589	0.00014781	0.000377098	0.000306607	0.000320576	0.000309863	0.000343877	0.000341676
GH64	beta-1,3-glucanase (EC 3.2.1.39)	3.97003e-05	3.85758e-05	1.2157e-05	0.000112927	0.000115192	0.000104526	7.28775e-05	9.5884e-05	3.61827e-05	8.85027e-05	2.22441e-05	3.00179e-05	7.69387e-05	4.09802e-05	3.54176e-05
GH65	alpha,alpha-trehalase (EC 3.2.1.28); maltose phosphorylase (EC 2.4.1.8); trehalose phosphorylase (EC 2.4.1.64); kojibiose phosphorylase (EC 2.4.1.230); trehalose-6-phosphate phosphorylase (EC 2.4.1.216); nigerose phosphorylase (EC 2.4.1.279); 3-O-alpha-glucopyranosyl-L-rhamnose phosphorylase (EC 2.4.1.282); 2-O-alpha-glucopyranosylglycerol: phosphate beta-glucosyltransferase (EC 2.4.1.-); alpha-g…	0.00513698	0.00475992	0.00593427	0.00526657	0.00479117	0.00505506	0.00445363	0.00597697	0.0045698	0.00457953	0.00473197	0.00574112	0.0041958	0.0053399	0.00603766
GH66	cycloisomaltooligosaccharide glucanotransferase (EC 2.4.1.248); dextranase (EC 3.2.1.11).	4.3911e-05	3.2426e-05	5.03047e-05	2.28543e-05	1.13098e-05	1.46568e-05	8.0975e-06	2.56088e-05	8.4683e-06	1.58728e-05	1.2625e-05	2.77089e-05	4.21582e-06	1.33631e-05	4.16678e-06
GH67	alpha-glucuronidase (EC 3.2.1.139); xylan alpha-1,2-glucuronidase (EC 3.2.1.131)	0.000230984	0.000147594	0.000111509	0.000321304	0.000302851	0.000215995	0.000539834	0.000305519	0.000286383	0.000407401	0.000259714	0.00017549	0.000438445	0.00029577	0.000128128
GH68	levansucrase (EC 2.4.1.10); beta-fructofuranosidase (EC 3.2.1.26); inulosucrase (EC 2.4.1.9).	0.000109477	5.14344e-05	3.77285e-05	0	3.76993e-06	2.69994e-06	0	0	0	1.29868e-05	0	1.42393e-05	0	0	3.12508e-06
GH7	endo-beta-1,4-glucanase (EC 3.2.1.4); reducing end-acting cellobiohydrolase (EC 3.2.1.176); chitosanase (EC 3.2.1.132); endo-beta-1,3-1,4-glucanase (EC 3.2.1.73)	2.40608e-06	0	1.17378e-05	1.14271e-05	1.38231e-05	3.04707e-05	4.04875e-06	1.78666e-05	2.46351e-05	2.69356e-05	1.14226e-05	1.11605e-05	7.37769e-06	1.95992e-05	1.14586e-05
GH70	dextransucrase (EC 2.4.1.5); alternansucrase (EC 2.4.1.140); reuteransucrase (EC 2.4.1.-); alpha-4,6-glucanotransferase (EC 2.4.1.-); alpha-1,2-branched dextransucrase (EC 2.4.1.-); alpha-4,3-glucanotransferase (EC 2.4.1.-)	1.32334e-05	2.23628e-06	1.67682e-06	0	2.93217e-06	0	0	0	0	2.40496e-06	0	0	0	0	0
GH71	alpha-1,3-glucanase (EC 3.2.1.59).	0.00018587	0.000260526	0.000323627	0.000217116	0.000264733	0.000524174	0.000175446	0.000181048	0.000220946	0.000292925	0.00017675	0.000279013	0.000163363	0.000159466	0.00025209
GH72	beta-1,3-glucanosyltransglycosylase (EC 2.4.1.-)	0.00115913	0.000866557	0.000910514	0.000926271	0.000798807	0.000989335	0.00148724	0.000774814	0.00089687	0.00125828	0.000814614	0.00100021	0.00135539	0.000962144	0.000933358
GH73	lysozyme (EC 3.2.1.17); mannosyl-glycoprotein endo-beta-N-acetylglucosaminidase (EC 3.2.1.96); peptidoglycan hydrolase with endo-beta-N-acetylglucosaminidase specificity (EC 3.2.1.-)	0.00277361	0.00308774	0.0027219	0.0022619	0.00226447	0.0024257	0.00201358	0.00211064	0.00170983	0.00315628	0.00190698	0.00247956	0.001973	0.00201872	0.00205318
GH74	endoglucanase (EC 3.2.1.4); oligoxyloglucan reducing end-specific cellobiohydrolase (EC 3.2.1.150); xyloglucanase (EC 3.2.1.151)	0.00203013	0.00185108	0.00138925	0.00184313	0.00211996	0.00152855	0.00150614	0.0017813	0.00195695	0.00127223	0.00200858	0.00158749	0.00141335	0.00160268	0.00153441
GH75	chitosanase (EC 3.2.1.132)	7.21824e-06	2.01265e-05	1.6349e-05	3.36092e-06	3.76993e-06	1.65853e-05	4.04875e-06	7.14663e-06	0	1.29868e-05	9.01786e-06	5.38784e-06	0	0	7.29186e-06
GH76	alpha-1,6-mannanase (EC 3.2.1.101); alpha-glucosidase (EC 3.2.1.20)	0.00169027	0.00133058	0.00208387	0.00134639	0.00133372	0.00151389	0.00147645	0.00155261	0.00141036	0.00133091	0.00140979	0.00151937	0.00155564	0.00163743	0.00162817
GH77	amylomaltase or 4-alpha-glucanotransferase (EC 2.4.1.25)	0.00283196	0.00310339	0.00502837	0.00649398	0.00612279	0.00529998	0.00510683	0.0068703	0.00709182	0.00485322	0.00662993	0.00503224	0.00627419	0.00664147	0.00596682
GH78	alpha-L-rhamnosidase (EC 3.2.1.40); rhamnogalacturonan alpha-L-rhamnohydrolase (EC 3.2.1.174); L-Rhap-alpha-1,3-D-Apif -specific alpha-1,3-L-rhamnosidase (EC 3.2.1.-)	0.00541068	0.00423998	0.00386801	0.00455069	0.00455199	0.00443716	0.00506229	0.00401403	0.00490084	0.00407786	0.00456244	0.00421136	0.00466375	0.00456128	0.00415115
GH79	beta-glucuronidase (EC 3.2.1.31); hyaluronoglucuronidase (EC 3.2.1.36); heparanase (EC 3.2.1.166); baicalin beta-glucuronidase (EC 3.2.1.167); beta-4-O-methyl-glucuronidase (EC 3.2.1.-)	2.16547e-05	9.50418e-06	1.34146e-05	1.94934e-05	1.92685e-05	7.71411e-06	9.58205e-05	3.39465e-05	6.92861e-06	3.17455e-05	1.2625e-05	1.26999e-05	2.10791e-05	1.15814e-05	1.04169e-05
GH8	chitosanase (EC 3.2.1.132); cellulase (EC 3.2.1.4); licheninase (EC 3.2.1.73); endo-1,4-beta-xylanase (EC 3.2.1.8); reducing-end-xylose releasing exo-oligoxylanase (EC 3.2.1.156)	0.000341062	0.00029407	0.000119893	0.000232576	0.00025468	0.000182824	0.000353591	0.000226906	0.000177834	0.000370845	0.00016172	0.00018742	0.000286676	0.00025479	0.000140629
GH81	endo-beta-1,3-glucanase (EC 3.2.1.39)	0.000926341	0.000654111	0.000485859	0.000380457	0.000268084	0.000302393	0.000237527	0.000377581	0.000317946	0.000256369	0.000295185	0.000230138	0.000304593	0.000463255	0.000257298
GH82	Iota;-carrageenase (EC 3.2.1.157)	5.35353e-05	6.70883e-06	6.28808e-06	4.03311e-06	7.53987e-06	9.25693e-06	0	8.33774e-06	8.4683e-06	1.39488e-05	6.6131e-06	4.61814e-06	4.21582e-06	1.33631e-05	3.12508e-06
GH84	N-acetyl beta-glucosaminidase (EC 3.2.1.52); hyaluronidase (EC 3.2.1.35); [protein]-3-O-(GlcNAc)-L-Ser/Thr beta-N-acetylglucosaminidase (EC 3.2.1.169)	0.00104003	0.0014083	0.00188936	0.0020468	0.00204247	0.00189613	0.00202438	0.00211064	0.00221177	0.00178689	0.00217331	0.00195424	0.00180964	0.00200625	0.00202818
GH85	endo-beta-N-acetylglucosaminidase (EC 3.2.1.96)	0.000196697	0.00014424	8.971e-05	8.26787e-05	8.75462e-05	9.64264e-05	0.000105268	3.57332e-05	7.69845e-05	0.000118805	7.21429e-05	8.23569e-05	6.32373e-05	7.92878e-05	6.56267e-05
GH86	beta-agarase (EC 3.2.1.81); beta-porphyranase (EC 3.2.1.178)	5.53399e-05	0.000101192	0.000149237	3.09205e-05	8.33574e-05	0.000153125	4.18371e-05	3.03732e-05	4.4651e-05	7.59969e-05	3.48691e-05	9.4672e-05	3.79424e-05	2.04901e-05	3.12508e-05
GH87	mycodextranase (EC 3.2.1.61); alpha-1,3-glucanase (EC 3.2.1.59)	2.22563e-05	4.24893e-05	9.43212e-05	0.000113599	8.33574e-05	8.87123e-05	4.04875e-05	0.000106604	6.77464e-05	8.03258e-05	7.63513e-05	9.23629e-05	6.85071e-05	0.000125613	7.39603e-05
GH88	d-4,5-unsaturated beta-glucuronyl hydrolase (EC 3.2.1.-)	0.00130349	0.000597645	0.000323207	0.000319288	0.000368197	0.00031705	0.00029151	0.000246559	0.000335653	0.000416059	0.000352899	0.00029787	0.000241356	0.000257463	0.000198964
GH89	alpha-N-acetylglucosaminidase (EC 3.2.1.50)	0.000149177	0.000131381	0.000141272	0.000244003	0.000291123	0.000184367	0.000276665	0.00033887	0.000319486	0.000275128	0.000268131	0.000205507	0.000393125	0.000312697	0.000248965
GH9	endoglucanase (EC 3.2.1.4); endo-beta-1,3(4)-glucanase / lichenase-laminarinase (EC 3.2.1.6); lichenase / endo-beta-1,3-1,4-glucanase (EC 3.2.1.73); exo-beta-1,4-glucanase / cellodextrinase (EC 3.2.1.74); cellobiohydrolase (EC 3.2.1.91); xyloglucan-specific endo-beta-1,4-glucanase / endo-xyloglucanase (EC 3.2.1.151); exo-beta-glucosaminidase (EC 3.2.1.165); endo-beta-1,4-glucanase (xanthanase) (E…	0.00419079	0.00326664	0.00239115	0.00170668	0.00172663	0.00221318	0.00157362	0.00156333	0.00156279	0.00208318	0.00182762	0.00183879	0.00149767	0.00137729	0.00150837
GH90	endorhamnosidase (EC 3.2.1.-)	0	0	0	0	1.67553e-06	0	5.39834e-06	0	0	0	3.00595e-06	3.84845e-06	0	0	0
GH91	inulin lyase [DFA-I-forming] (EC 4.2.2.17); inulin lyase [DFA-III-forming] (EC 4.2.2.18); difructofuranose 1,2':2,3' dianhydride hydrolase [DFA-IIIase] (EC 3.2.1.-)	1.02258e-05	6.70883e-06	1.00609e-05	1.34437e-06	1.67553e-06	3.47135e-06	0	1.78666e-06	2.30954e-06	5.29092e-06	3.00595e-06	1.07757e-05	0	0	0
GH92	mannosyl-oligosaccharide alpha-1,2-mannosidase (EC 3.2.1.113); mannosyl-oligosaccharide alpha-1,3-mannosidase (EC 3.2.1.-); mannosyl-oligosaccharide alpha-1,6-mannosidase (EC 3.2.1.-); alpha-mannosidase (EC 3.2.1.24); alpha-1,2-mannosidase (EC 3.2.1.-); alpha-1,3-mannosidase (EC 3.2.1.-); alpha-1,4-mannosidase (EC 3.2.1.-); mannosyl-1-phosphodiester alpha-1,P-mannosidase (EC 3.2.1.-)	0.00310685	0.00278808	0.00209812	0.00262018	0.00279143	0.0025013	0.00288271	0.00277945	0.00275066	0.00297879	0.00265606	0.00240759	0.00326831	0.00280982	0.00249173
GH93	exo-alpha-L-1,5-arabinanase (EC 3.2.1.-)	1.80456e-06	6.09386e-05	0.000119054	1.54603e-05	2.05252e-05	2.39137e-05	6.74792e-06	1.31022e-05	6.15876e-06	5.77191e-06	1.68333e-05	5.81117e-05	7.37769e-06	8.01787e-06	2.3959e-05
GH94	cellobiose phosphorylase (EC 2.4.1.20); laminaribiose phosphorylase (EC 2.4.1.31); cellodextrin phosphorylase (EC 2.4.1.49); chitobiose phosphorylase (EC 2.4.1.-); cyclic beta-1,2-glucan synthase (EC 2.4.1.-); cellobionic acid phosphorylase (EC 2.4.1.321); beta-1,2-oligoglucan phosphorylase (EC 2.4.1.-)	0.00199885	0.00236151	0.00288958	0.00585675	0.00657937	0.00510019	0.00560347	0.00484899	0.0068701	0.00546552	0.00663534	0.00497143	0.00635746	0.00562231	0.00597099
GH95	alpha-L-fucosidase (EC 3.2.1.51); alpha-1,2-L-fucosidase (EC 3.2.1.63); alpha-L-galactosidase (EC 3.2.1.-)	0.00256127	0.00152905	0.00106143	0.00130001	0.00123821	0.00108653	0.00149804	0.00113155	0.00118171	0.00147761	0.00118735	0.00108796	0.00118359	0.0010441	0.00100732
GH96	alpha-agarase (EC 3.2.1.158)	6.61672e-06	0	7.9649e-06	5.57913e-05	2.72273e-05	2.69994e-05	3.91379e-05	3.9902e-05	1.0008e-05	4.71373e-05	2.40476e-05	2.11665e-05	3.79424e-05	2.76171e-05	3.12508e-06
GH97	glucoamylase (EC 3.2.1.3); alpha-glucosidase (EC 3.2.1.20); alpha-galactosidase (EC 3.2.1.22)	0.00148154	0.000821273	0.000568443	0.0011891	0.00119046	0.000807668	0.00154797	0.00101065	0.00151891	0.000842218	0.00129196	0.000646155	0.00169792	0.00133809	0.000919816
GH98	blood-group endo-beta-1,4-galactosidase (EC 3.2.1.102); blood group A- and B-cleaving endo-beta-1,4-galactosidase (EC 3.2.1.-); endo-beta-1,4-xylanase (EC 3.2.1.8);	6.0152e-06	2.79535e-06	5.44967e-06	2.5543e-05	1.34042e-05	3.58706e-05	8.0975e-06	1.072e-05	8.4683e-06	1.15438e-05	3.00595e-06	2.15513e-05	7.37769e-06	6.23612e-06	4.16678e-06
GH99	glycoprotein endo-alpha-1,2-mannosidase (EC 3.2.1.130); mannan endo-1,2-alpha-mannanase (3.2.1.-)	0.00018587	0.000256613	0.000193254	0.000120993	0.000103464	8.87123e-05	5.39834e-05	0.000168541	0.000107009	0.00014045	0.000105208	0.000127384	5.79675e-05	9.8887e-05	0.00014167
GT0	Glycosyltransferases not yet assigned to a family	0.0106938	0.0107794	0.00981695	0.00881302	0.00871986	0.00887586	0.0064996	0.00901905	0.00771539	0.00839958	0.0083295	0.00896228	0.00688127	0.00787444	0.00818667
GT1	UDP-glucuronosyltransferase (EC 2.4.1.17); zeatin O-beta-xylosyltransferase (EC 2.4.2.40); 2-hydroxyacylsphingosine 1-beta-galactosyltransferase (EC 2.4.1.45); N-acylsphingosine galactosyltransferase (EC 2.4.1.47); flavonol 3-O-glucosyltransferase (EC 2.4.1.91); anthocyanidin 3-O-glucosyltransferase (EC 2.4.1.115); sinapate 1-glucosyltransferase (EC 2.4.1.120); indole-3-acetate beta-glucosyltrans…	0.0117639	0.0155231	0.0169162	0.0235298	0.0230037	0.0171465	0.0361405	0.026227	0.0234164	0.0217548	0.0234116	0.0201378	0.025355	0.0254042	0.0258965
GT10	galactoside alpha-1,3/1,4-L-fucosyltransferase (EC 2.4.1.65); galactoside alpha-1,3-L-fucosyltransferase (EC 2.4.1.152); glycoprotein alpha-1,3-L-fucosyltransferase (EC 2.4.1.214)	0.000668891	0.000608826	0.00077008	0.000781079	0.000790848	0.000955778	0.000906921	0.000691437	0.000669766	0.000858091	0.000713012	0.000782391	0.000831571	0.000684191	0.000729186
GT100	alpha-sialyltransferase (EC 2.4.99.-)	0	0	1.13185e-05	5.37748e-06	0	0	0	4.16887e-06	0	0	0	1.53938e-06	0	1.33631e-05	0
GT101	beta-glucosyltransferase (EC 2.4.1.-)	6.0152e-06	6.70883e-06	2.64099e-05	1.61324e-05	2.17818e-05	2.12138e-05	2.42925e-05	1.072e-05	5.38892e-06	3.12645e-05	2.40476e-06	1.53938e-05	4.21582e-05	9.79962e-06	0
GT102	dTDP-beta-L-Rhap : O-antigen-polysaccharide alpha-1,3-L-rhamnosyltransferase (EC 2.4.1.289)	2.58654e-05	1.17405e-05	1.34146e-05	5.1086e-05	5.19413e-05	3.58706e-05	2.69917e-05	3.69243e-05	2.38652e-05	2.11637e-05	3.42679e-05	2.15513e-05	4.42661e-05	3.74167e-05	2.91674e-05
GT103	UDP-alpha-L-GlcpNAc: O-antigen-polysaccharide beta-1,4-N-acetylglucosaminyltransferase (EC 2.4.1.56)	2.58654e-05	1.17405e-05	1.17378e-05	2.95761e-05	2.38762e-05	1.9671e-05	2.15933e-05	2.44177e-05	1.46271e-05	1.39488e-05	1.92381e-05	1.30847e-05	3.26726e-05	2.93988e-05	2.18756e-05
GT104	dTDP-beta-L-Rhap : arginine alpha-L-rhamnosyltransferase (EC 2.4.1.-)	1.20304e-05	2.23628e-05	2.34755e-05	0.000168718	9.50861e-05	9.83549e-05	5.80321e-05	5.30042e-05	9.62307e-05	4.80993e-05	0.000104006	8.58205e-05	0.000119097	0.000108687	0.000113545
GT105	Dol-P-beta-D-Man: protein alpha-D-mannosyltransferase (EC 2.4.1.109);	0.000978072	0.00054677	0.000440585	0.0005969	0.000649266	0.000663028	0.000577622	0.000569944	0.000504249	0.000533902	0.000577143	0.00060921	0.000475334	0.00049978	0.000489596
GT106	UDP-beta-L-rhamnose:rhamnogalacturonan I 4-alpha-rhamnosyltransferase (EC 2.4.1.351)	0.00177027	0.00255662	0.00244732	0.00358073	0.00320738	0.00255607	0.00299608	0.00367516	0.00332727	0.00252954	0.00337689	0.00302065	0.00306279	0.0036998	0.00375426
GT107	CMP-beta-KDO: beta-2,4-KDO transferase (EC 2.4.99.-); CMP-beta-KDO: beta-2,7-KDO transferase (EC 2.4.99.-)	5.35353e-05	0.000118523	0.000332849	3.76424e-05	5.99001e-05	0.000279637	4.72354e-05	3.75198e-05	7.00559e-05	0.000235206	7.27441e-05	0.000175105	7.27229e-05	5.87977e-05	4.37511e-05
GT108	GDP-alpha-D-Manp: beta-1,2-D-mannosyltransferase (EC 2.4.1.374)	3.24821e-05	2.79535e-06	0	2.01655e-06	2.09441e-06	7.32841e-06	0	0	0	0	3.00595e-06	0	0	0	0
GT109	UDP-GalNAc: beta-1,4-N-acetylgalactosaminyltransferase (EC 2.4.1.-)	6.13551e-05	0.000136413	0.000268711	0.000131076	0.000138231	0.000223324	0.000132259	0.000169733	0.000175525	0.000198169	0.000144887	0.000187035	0.000147554	0.000104232	0.000133337
GT11	GDP-L-Fuc: galactoside alpha-1,2-L-fucosyltransferase (EC 2.4.1.69); GDP-L-Fuc: beta-LacNac alpha-1,3-L-fucosyltransferase (EC 2.4.1.-)	0.000206923	0.000117964	0.000187385	0.000102844	8.71274e-05	0.000226409	0.00013091	5.71731e-05	7.31353e-05	0.000212118	5.83155e-05	0.000169332	5.58596e-05	4.63255e-05	5.20847e-05
GT111	UDP-Galf: beta-1,3-galactofuranosyltransferase (EC 2.4.1.-)	0.000315798	0.000531675	0.000723968	0.000896022	0.000934525	0.000793011	0.000520939	0.00079685	0.000866846	0.000704174	0.00101361	0.00087206	0.000614456	0.000830295	0.00104586
GT112	ADP-glyceromannoheptose: glycoprotein O-heptosyltransferase (EC 2.4.99.-)	8.42129e-06	3.35442e-05	6.41384e-05	1.61324e-05	2.30385e-05	3.31707e-05	1.88942e-05	1.90577e-05	3.84923e-06	1.58728e-05	2.8256e-05	4.46421e-05	8.43164e-06	4.36528e-05	6.4585e-05
GT113	Glucosyltransferase (2.4.1.-); Hexosyltransferase (2.4.1.-)	0	0	0	0	2.09441e-06	1.92853e-06	0	2.38221e-06	0	3.84794e-06	0	0	4.21582e-06	0	0
GT114	beta-xylosyltransferase (EC 2.4.1.-)	5.41368e-06	2.23628e-06	8.38411e-07	3.36092e-06	1.67553e-06	3.85706e-07	2.02438e-05	1.78666e-06	0	0	0	1.53938e-06	6.32373e-06	0	5.20847e-06
GT12	[N-acetylneuraminyl]-galactosylglucosylceramide N-acetylgalactosaminyltransferase (EC 2.4.1.92).	2.40608e-05	1.78902e-05	8.38411e-07	2.68874e-06	1.67553e-06	5.78558e-06	0	0	0	7.69589e-06	0	1.92423e-06	0	0	0
GT13	alpha-1,3-mannosyl-glycoprotein beta-1,2-N-acetylglucosaminyltransferase (EC 2.4.1.101)	0.000570241	0.00046235	0.000392796	0.000591523	0.000539519	0.000420805	0.000639703	0.00053838	0.000675924	0.000504081	0.000572935	0.000420251	0.000641859	0.000705572	0.000630225
GT14	beta-1,3-galactosyl-O-glycosyl-glycoprotein beta-1,6-N-acetylglucosaminyltransferase (EC 2.4.1.102); N-acetyllactosaminide beta-1,6-N-acetylglucosaminyltransferase (EC 2.4.1.150); protein O-beta-xylosyltransferase (EC 2.4.2.26); UDP-GlcA:arabinogalactan beta-glucuronosyltransferase (EC 2.4.1.-)	0.00107191	0.000981167	0.00145255	0.00131883	0.00136388	0.00146838	0.00155337	0.0013388	0.00145578	0.00134918	0.00137973	0.00150398	0.00147343	0.00154834	0.00148337
GT15	glycolipid 2-alpha-mannosyltransferase (EC 2.4.1.131); GDP-Man: alpha-1,2-mannosyltransferase (EC 2.4.1.-).	0.000120906	0.000166603	0.000155106	6.78907e-05	7.33043e-05	0.000129597	0.000109316	4.58576e-05	7.69845e-05	0.000105337	6.6131e-05	0.000129308	8.32625e-05	4.54346e-05	4.89596e-05
GT17	beta-1,4-mannosyl-glycoprotein beta-1,4-N-acetylglucosaminyltransferase (EC 2.4.1.144).	0	5.03162e-06	5.86888e-06	3.83145e-05	4.44014e-05	3.58706e-05	1.75446e-05	2.20355e-05	4.0032e-05	3.55935e-05	2.525e-05	2.2321e-05	1.15935e-05	2.40536e-05	3.22925e-05
GT18	alpha-1,3(6)-mannosylglycoprotein beta-1,6-N-acetyl-glucosaminyltransferase (EC 2.4.1.155).	0	0.000109019	2.51523e-06	0	1.67553e-06	4.62847e-06	0	2.38221e-06	3.84923e-06	1.92397e-06	1.80357e-06	3.84845e-06	5.26978e-06	2.67262e-06	0
GT19	lipid-A-disaccharide synthase (EC 2.4.1.182).	0.00330957	0.00384807	0.0028921	0.00211335	0.00205294	0.00288971	0.00165729	0.00190041	0.00190383	0.00251655	0.00203503	0.00272509	0.00170846	0.00175859	0.00183755
GT2	cellulose synthase (EC 2.4.1.12); chitin synthase (EC 2.4.1.16); dolichyl-phosphate beta-D-mannosyltransferase (EC 2.4.1.83); dolichyl-phosphate beta-glucosyltransferase (EC 2.4.1.117); N-acetylglucosaminyltransferase (EC 2.4.1.-); N-acetylgalactosaminyltransferase (EC 2.4.1.-); hyaluronan synthase (EC 2.4.1.212); chitin oligosaccharide synthase (EC 2.4.1.-); beta-1,3-glucan synthase (EC 2.4.1.34…	0.161433	0.165073	0.151552	0.140333	0.140884	0.145625	0.131062	0.143023	0.141351	0.137396	0.140949	0.145377	0.14404	0.139141	0.141631
GT20	alpha,alpha-trehalose-phosphate synthase [UDP-forming] (EC 2.4.1.15); Glucosylglycerol-phosphate synthase (EC 2.4.1.213); trehalose-6-P phosphatase (EC 3.1.3.12); [retaining] GDP-valeniol: validamine 7-phosphate valeniolyltransferase (EC 2.-.-.-)	0.00268398	0.00271652	0.00319057	0.00329102	0.00323712	0.00323221	0.00293265	0.00301409	0.00272602	0.0033328	0.00328972	0.00327388	0.00285833	0.00291494	0.00338967
GT21	UDP-Glc: ceramide beta-glucosyltransferase (EC 2.4.1.80).	0.000464975	0.000409798	0.000319435	0.000308533	0.000356887	0.000249166	0.000364388	0.000363883	0.00039724	0.000413173	0.000410613	0.000344821	0.000528032	0.000315369	0.000342717
GT22	Dol-P-Man: Man6GlcNAc2-PP-Dol alpha-1,2-mannosyltransferase (EC 2.4.1.259); Dol-P-Man: Man8GlcNAc2-PP-Dol alpha-1,2-mannosyltransferase (EC 2.4.1.261); Dol-P-Man: Man2-GlcNAc-phosphatidylinositol alpha-1,2-mannosyltransferase (EC 2.4.1.-); Dol-P-Man: Man3-GlcNAc-phosphatidylinositol alpha-1,2-mannosyltransferase (EC 2.4.1.-)	0.00248428	0.00350704	0.00443981	0.00363988	0.00341682	0.00372669	0.00353996	0.00379903	0.00379765	0.0033934	0.00367147	0.00409937	0.00344643	0.00421116	0.00411469
GT23	N-acetyl-beta-D-glucosaminide alpha-1,6-L-fucosyltransferase (EC 2.4.1.68); chitin-oligosaccharide alpha-1,6-L-fucosyltransferase (EC 2.4.1.-)	0.000128124	7.71516e-05	4.9047e-05	4.43642e-05	5.94812e-05	4.39704e-05	4.04875e-05	7.68263e-05	4.77304e-05	7.79208e-05	3.60715e-05	3.57906e-05	6.21834e-05	3.5635e-05	3.33342e-05
GT24	UDP-Glc: glycoprotein alpha-glucosyltransferase (EC 2.4.1.-).	0	0	0	5.37748e-06	4.18882e-07	0	0	1.78666e-06	0	0	0	0	0	0	2.08339e-06
GT25	lipopolysaccharide beta-1,4-galactosyltransferase (EC 2.4.1.-); beta-1,3-glucosyltransferase (EC 2.4.1.-); beta-1,2-glucosyltransferase (EC 2.4.1.-); beta-1,2-galactosyltransferase (EC 2.4.1.-); LPS beta-1,4-galactosyltransferase (EC 2.4.1.-); occidiofungin beta-xylosyltransferase (EC 2.4.2.-); UDP-Gal:procollagen beta-galactosyltransferase (EC 2.4.1.50)	0.000239405	0.000412593	0.000212118	0.000229887	0.000255518	0.000214452	0.000273966	0.000294203	0.000279454	0.000282824	0.000272941	0.00022398	0.00023187	0.000309133	0.000265632
GT26	UDP-ManNAcA: beta-N-acetyl mannosaminuronyltransferase (EC 2.4.1.-); UDP-ManNAc: beta-N-acetyl-mannosaminyltransferase (EC 2.4.1.-); UDP-Glc: beta-1,4-glucosyltransferase (EC 2.4.1.-); beta-1,4-galactosyltransferase (EC 2.4.1.-)	0.00454569	0.00381621	0.0029315	0.0020831	0.00218447	0.00242802	0.0016114	0.00223273	0.00181068	0.00225826	0.00223102	0.00258154	0.00151243	0.00202496	0.00222818
GT27	polypeptide alpha-N-acetylgalactosaminyltransferase (EC 2.4.1.41)	0.000585279	0.000523289	0.000586888	0.000547158	0.000549991	0.000546159	0.000604614	0.000551482	0.000658988	0.000633949	0.000538066	0.000528008	0.000701934	0.000674392	0.000604182
GT28	1,2-diacylglycerol 3-beta-galactosyltransferase (EC 2.4.1.46); 1,2-diacylglycerol 3-beta-glucosyltransferase (EC 2.4.1.157); UDP-GlcNAc: Und-PP-MurAc-pentapeptide beta-N-acetylglucosaminyltransferase (EC 2.4.1.227); digalactosyldiacylglycerol synthase (EC 2.4.1.241)	0.00940116	0.00886852	0.00951051	0.0104182	0.0103141	0.0101506	0.0101165	0.0103489	0.0109118	0.0101379	0.0106778	0.0100575	0.0110476	0.0111555	0.0107534
GT29	sialyltransferase (EC 2.4.99.-); beta-galactoside alpha-2,6-sialyltransferase (EC 2.4.99.1); alpha-N-acetylgalactosaminide alpha-2,6-sialyltransferase (EC 2.4.99.3); beta-galactoside alpha-2,3-sialyltransferase (EC 2.4.99.4); N-acetyllactosaminide alpha-2,3-sialyltransferase (EC 2.4.99.6); (alpha-N-acetyl-neuraminyl-2,3-beta-galactosyl-1,3)-N-acetylgalactosaminide alpha-2,6-sialyltransferase (EC …	0.00125116	0.00129369	0.00205159	0.00204949	0.00201691	0.0019482	0.0016303	0.00208265	0.00199159	0.00171763	0.00202661	0.00192577	0.00190977	0.00195725	0.00212089
GT3	glycogen synthase (EC 2.4.1.11).	4.3911e-05	8.33013e-05	5.28199e-05	7.12516e-05	4.48203e-05	6.74985e-05	6.34305e-05	2.97776e-05	1.77064e-05	5.33902e-05	3.12619e-05	2.34756e-05	5.37517e-05	2.1381e-05	5.20847e-05
GT30	CMP-beta-KDO: alpha-3-deoxy-D-manno-octulosonic-acid (KDO) transferase (EC 2.4.99.-).	0.00292279	0.00338572	0.00265399	0.00286418	0.00285175	0.0030301	0.00249268	0.00255492	0.00258437	0.00254493	0.00284123	0.00281553	0.00253687	0.0027038	0.00265944
GT31	N-acetyllactosaminide beta-1,3-N-acetylglucosaminyltransferase (EC 2.4.1.149); Glycoprotein-N-acetylgalactosamine 3-beta-galactosyltransferase (EC 2.4.1.122); fucose-specific beta-1,3-N-acetylglucosaminyltransferase (EC 2.4.1.-); globotriosylceramide beta-1,3-GalNAc transferase (EC 2.4.1.79); chondroitin synthase (beta-1,3-GlcUA and beta-1,4-GalNAc transferase (EC 2.4.1.175); chondroitin beta-1,3…	0.00202231	0.00222286	0.00231569	0.00207503	0.00212247	0.00224249	0.00262089	0.0019814	0.00207704	0.00247711	0.00209756	0.00252074	0.00235137	0.00210068	0.00215839
GT32	alpha-1,6-mannosyltransferase (EC 2.4.1.-); alpha-1,4-N-acetylglucosaminyltransferase (EC 2.4.1.-); alpha-1,4-N-acetylgalactosaminyltransferase (EC 2.4.1.-); GDP-Man: inositol-phosphorylceramide transferase (EC 2.4.1.-); UDP-Gal: beta-galactoside alpha-1,4-galactosyltransferase (EC 2.4.1.-); UDP-Gal: lactose/N-acetyl-lactosamine alpha-1,4-galactosyltransferase (EC 2.4.1.-); UDP-Glc: protein alpha…	0.00166982	0.00157266	0.00155735	0.00112994	0.0011226	0.0013735	0.00126321	0.00114406	0.000980783	0.00154639	0.00105509	0.00140469	0.00101496	0.000976398	0.00122503
GT33	GDP-Man: chitobiosyldiphosphodolichol beta-mannosyltransferase (EC 2.4.1.142).	0.00151162	0.00161124	0.00181306	0.00131479	0.00130314	0.00158371	0.00118493	0.00124887	0.00107547	0.00150984	0.00100158	0.00162289	0.00123207	0.00113676	0.00131878
GT34	UDP-Gal: galactomannan alpha-1,6-galactosyltransferase (EC 2.4.1.-); UDP-Xyl: xyloglucan alpha-1,6-xylosyltransferase (EC 2.4.2.39); alpha-1,2-galactosyltransferase (EC 2.4.1.-)	3.18806e-05	4.41665e-05	6.83305e-05	0.000141159	8.41952e-05	5.12988e-05	9.58205e-05	8.87374e-05	8.08338e-05	8.85027e-05	6.55298e-05	4.7336e-05	7.0615e-05	8.64148e-05	7.39603e-05
GT35	glycogen or starch phosphorylase (EC 2.4.1.1).	0.00677372	0.00834131	0.00652661	0.00875252	0.00798304	0.00706806	0.00800438	0.00830856	0.0085884	0.00717497	0.00828261	0.00744984	0.00877523	0.00905128	0.00859502
GT39	Dol-P-Man: protein alpha-mannosyltransferase (EC 2.4.1.109)	0.000300159	0.000410357	0.000677855	0.000535059	0.000555856	0.00043739	0.000302307	0.000555651	0.000462677	0.000403072	0.000501994	0.000678482	0.00032251	0.000544324	0.000550014
GT4	sucrose synthase (EC 2.4.1.13); sucrose-phosphate synthase (EC 2.4.1.14); alpha-glucosyltransferase (EC 2.4.1.52); lipopolysaccharide N-acetylglucosaminyltransferase (EC 2.4.1.56); phosphatidylinositol alpha-mannosyltransferase (EC 2.4.1.57); GDP-Man: Man1GlcNAc2-PP-dolichol alpha-1,3-mannosyltransferase (EC 2.4.1.132); GDP-Man: Man3GlcNAc2-PP-dolichol/Man4GlcNAc2-PP-dolichol alpha-1,2-mannosyltr…	0.117443	0.124337	0.116758	0.1092	0.108325	0.112297	0.0986586	0.112068	0.108362	0.105842	0.109457	0.113885	0.104288	0.107207	0.111277
GT41	UDP-GlcNAc: peptide beta-N-acetylglucosaminyltransferase (EC 2.4.1.255); UDP-Glc: peptide N-beta-glucosyltransferase (EC 2.4.1.-); GDP-L-Fuc: protein O-alpha-L-fucosyltransferase (EC 2.4.1.221)	0.0104731	0.0120776	0.0147732	0.0141045	0.0153189	0.0159721	0.0117022	0.0142421	0.0163107	0.0128281	0.0159845	0.013963	0.0148228	0.0131119	0.0112763
GT43	beta-glucuronyltransferase (EC 2.4.1.135); UDP-Xyl: xylan beta-1,4-xylosyltransferase (EC 2.4.2.-)	0.00104063	0.000607708	0.000737802	0.000789817	0.000829385	0.000685399	0.000919067	0.00080757	0.00089687	0.000709945	0.000820626	0.000701188	0.00117516	0.000813368	0.000558348
GT44	UDP-Glc: alpha-glucosyltransferase (EC 2.4.1.-); UDP-GlcNAc: alpha-N-acetylglucosaminyltransferase (EC 2.4.1.-).	0	0	0	0	1.25664e-06	0	0	0	0	0	0	0	0	0	0
GT45	alpha-N-acteylglucosaminyltransferase (EC 2.4.1.-)	7.03779e-05	0.000119641	8.50987e-05	2.95761e-05	2.97406e-05	2.96993e-05	1.75446e-05	3.15643e-05	3.07938e-05	8.46547e-05	2.76548e-05	3.733e-05	1.68633e-05	1.33631e-05	2.08339e-05
GT47	heparan beta-glucuronyltransferase (EC 2.4.1.225); xyloglucan beta-galactosyltransferase (EC 2.4.1.-); heparan synthase (EC 2.4.1.-); arabinan alpha-L-arabinosyltransferase (EC 2.4.2.-).	0.00179313	0.00165876	0.00163155	0.00189287	0.00168558	0.00166239	0.00212155	0.00180989	0.00194463	0.00188405	0.00181019	0.00179684	0.00197511	0.00203654	0.00187505
GT48	1,3-beta-glucan synthase (EC 2.4.1.34)	1.20304e-05	2.06856e-05	2.93444e-05	9.0745e-05	9.21539e-05	2.19852e-05	0.000342794	7.02752e-05	9.62307e-05	0.000139488	7.21429e-05	2.7324e-05	0.000105396	3.47441e-05	5.41681e-05
GT49	beta-1,3-N-acetylglucosaminyltransferase (EC 2.4.1.-).	0.000462569	0.000482477	0.000536164	0.000142503	0.000122732	0.000518388	0.000116064	5.41953e-05	5.61987e-05	0.000415097	6.07203e-05	0.0004114	0.000105396	3.47441e-05	7.70853e-05
GT5	UDP-Glc: glycogen glucosyltransferase (EC 2.4.1.11); ADP-Glc: starch glucosyltransferase (EC 2.4.1.21); NDP-Glc: starch glucosyltransferase (EC 2.4.1.242); UDP-Glc: alpha-1,3-glucan synthase (EC 2.4.1.183) UDP-Glc: alpha-1,4-glucan synthase (EC 2.4.1.-)	0.0075575	0.00746749	0.00755618	0.00800236	0.00814264	0.00779704	0.00792881	0.00738426	0.00800716	0.0080143	0.00803913	0.00771846	0.00736398	0.00721519	0.00797417
GT50	Dol-P-Man alpha-1,4-mannosyltransferase (EC 2.4.1.-)	2.22563e-05	1.45358e-05	2.17987e-05	6.72185e-06	1.4242e-05	1.19569e-05	4.04875e-06	0	6.15876e-06	3.41505e-05	9.01786e-06	1.30847e-05	2.10791e-06	0	9.37524e-06
GT51	murein polymerase (EC 2.4.1.129).	0.0149111	0.0154068	0.0175978	0.0164833	0.0159858	0.017155	0.0157213	0.0161949	0.0170028	0.0177751	0.0167871	0.0172168	0.0174335	0.016548	0.0166786
GT52	alpha-2,3-sialyltransferase (EC 2.4.99.4); alpha-glucosyltransferase (EC 2.4.1.-)	0	0	7.12649e-06	0	0	0	0	0	0	0	0	0	0	0	0
GT53	UDP-L-Ara: alpha-L-arabinosyltransferase (EC 2.4.2.-); DecapreP-Araf: alpha-(1,3)-arabinosyltransferase (EC 2.4.2.-); DecapreP-Araf: Lipoarabinomannan alpha-(1,5)-arabinosyltransferase (EC 2.4.2.-)	3.18806e-05	5.47888e-05	0.000148399	0.000180146	0.000177187	0.00014194	0.000124162	0.000289439	9.31513e-05	0.000112071	0.000130458	0.000172796	3.05647e-05	0.00017372	0.000220839
GT54	UDP-GlcNAc: alpha-1,3-D-mannoside beta-1,4-N-acetylglucosaminyltransferase (EC 2.4.1.145)	0	0	0	0	0	0	0	0	0	0	0	0	0	4.45437e-06	0
GT55	GDP-Man: mannosyl-3-phosphoglycerate synthase (EC 2.4.1.217)	0.000194291	0.000225864	0.000119893	6.52019e-05	6.40889e-05	4.9756e-05	0.000112015	5.53864e-05	3.61827e-05	2.35686e-05	4.20834e-05	9.81356e-05	3.05647e-05	3.11806e-05	6.25016e-05
GT56	TDP-Fuc4NAc: lipid II Fuc4NAc transferase (EC 2.4.1.-)	4.21064e-06	0.000193438	1.6349e-05	5.37748e-06	5.86434e-06	1.11855e-05	0	4.16887e-06	3.84923e-06	4.80993e-06	0	1.30847e-05	2.00251e-05	8.90874e-07	6.25016e-06
GT57	Dol-P-Glc: alpha-1,3-glucosyltransferase (EC 2.4.1.-)	0.000268278	0.000382962	0.00017397	6.38576e-05	4.64958e-05	0.00010954	4.31867e-05	5.47909e-05	2.30954e-05	5.38712e-05	4.0881e-05	8.81296e-05	5.05898e-05	3.83076e-05	6.04182e-05
GT58	Dol-P-Man: Man5GlcNAc2-PP-Dol alpha-1,3-mannosyltransferase (EC 2.4.1.258)	0.00309242	0.00274056	0.00298223	0.00427644	0.00405896	0.00322488	0.00587339	0.00428441	0.00493625	0.00428661	0.00441034	0.00368489	0.00590004	0.00491317	0.00481575
GT59	Dol-P-Glc: Glc2Man9GlcNAc2-PP-Dol alpha-1,2-glucosyltransferase (EC 2.4.1.256)	3.72943e-05	0.000105664	0.00034291	0.000269546	0.000321701	0.000258423	0.000237527	0.00025311	0.000307938	0.000194802	0.000324643	0.000270161	0.000348859	0.000268153	0.0003198
GT6	alpha-1,3-galactosyltransferase (EC 2.4.1.87); alpha-1,3 N-acetylgalactosaminyltransferase (EC 2.4.1.40); alpha-galactosyltransferase (EC 2.4.1.37); globoside alpha-N-acetylgalactosaminyltransferase (EC 2.4.1.88).	3.0076e-06	4.47255e-06	0	5.37748e-06	0	0	1.07967e-05	1.19111e-06	0	1.44298e-06	0	0	0	0	0
GT60	UDP-GlcNAc: polypeptide alpha-N-acetylglucosaminyltransferase (EC 2.4.1.-); UDP-GlcNAc: hydroxyproline polypeptide alpha-N-acetylglucosaminyltransferase (EC 2.4.1.-)	2.8873e-05	3.74576e-05	2.13795e-05	7.32681e-05	6.7021e-05	3.6642e-05	6.88288e-05	4.76442e-05	3.92621e-05	4.04034e-05	6.19227e-05	5.38784e-05	9.80178e-05	4.9889e-05	3.22925e-05
GT61	beta-1,2-xylosyltransferase (EC 2.4.2.38) ; protein O-beta-N-acetylglucosaminyltransferase (EC 2.4.1.94) ; xylan alpha-1,3-arabinofuranosyltransferase (EC 2.4.2.-) ; UDP-GlcNAc: protein O-beta-N-acetylglucosaminyltransferase (EC 2.4.1.255); protein O-mannose 脦虏-1,4-N-acetylglucosaminyltransferase (EC 2.4.1.312)	0.00116274	0.000957127	0.000817031	0.000498089	0.000478782	0.000661099	0.000433217	0.000450238	0.000404169	0.000609418	0.000355905	0.0007212	0.000425798	0.000436528	0.000454178
GT62	alpha-1,2-mannosyltransferase (EC 2.4.1.-); alpha-1,6-mannosyltransferase (EC 2.4.1.-)	0.000120906	0.000158776	9.97709e-05	0.000131076	0.000159594	0.000111855	0.000102568	0.000115537	0.000138572	0.000136121	0.000119637	0.00014855	0.000185496	0.000158576	0.00012292
GT64	UDP-GlcNAc: heparan alpha-N-acetylhexosaminyltransferase (EC 2.4.1.224)	9.02281e-05	0.000106782	0.000107317	9.00728e-05	0.000132785	0.00010954	0.000174096	7.8613e-05	5.23495e-05	0.000163057	5.47084e-05	8.4666e-05	0.000111719	5.52342e-05	6.14599e-05
GT65	GDP-Fuc: protein O-alpha-fucosyltransferase (EC 2.4.1.-)	0	0	0	0	0	0	0	0	0	8.65787e-06	0	0	2.10791e-06	0	0
GT66	dolichyl-diphosphooligosaccharide芒鈧€漰rotein glycotransferase (EC 2.4.99.18); undecaprenyl-diphosphooligosaccharide芒鈧€漰rotein glycotransferase (EC 2.4.99.19)	0.00146891	0.00128083	0.00171078	0.00155073	0.00159678	0.00192043	0.00156282	0.00166933	0.00159666	0.00189126	0.00165989	0.00178183	0.00163047	0.00153587	0.00143441
GT68	GDP-Fuc: protein O-alpha-fucosyltransferase (EC 2.4.1.-)	0.0017402	0.00236207	0.0030711	0.00311558	0.00287813	0.00264864	0.00288811	0.00331485	0.00244503	0.00286768	0.00286467	0.00305798	0.00285516	0.00326238	0.00366572
GT69	GDP-Man: alpha-1,3-mannosyltransferase (EC 2.4.1.-)	0.000402417	0.000325378	0.000642642	0.000161997	0.000227453	0.000630243	0.000180844	0.00022631	0.000237882	0.000287153	0.000241078	0.000360985	0.000219223	0.000214701	0.000145837
GT7	lactose synthase (EC 2.4.1.22); beta-N-acetylglucosaminyl-glycopeptide beta-1,4-galactosyltransferase (EC 2.4.1.38); N-acetyllactosamine synthase (EC 2.4.1.90); xylosylprotein beta-4-galactosyltransferase (EC 2.4.1.133); UDP-Gal: neolactotriaosylceramide beta-1,4-galactosyltransferase (EC 2.4.1.275); beta-1,4-N-acetylglucosaminyltransferase (EC 2.4.1.-); UDP-GalNAc: beta-1,3-glucuronyl-N-acetylga…	0.00148335	0.00169901	0.00145087	0.00124758	0.00111255	0.00118334	0.0016141	0.00121195	0.00130258	0.00132658	0.00103405	0.00134696	0.00145024	0.00144233	0.00141775
GT70	UDP-GlcA: beta-glucuronosyltransferase (EC 2.4.1.17)	6.0152e-06	7.88288e-05	3.0602e-05	4.10033e-05	2.34574e-05	6.32557e-05	1.21463e-05	1.25066e-05	1.69366e-05	2.54926e-05	2.04405e-05	4.96451e-05	2.00251e-05	2.93988e-05	3.02091e-05
GT71	alpha-mannosyltransferase (EC 2.4.1.-)	0.0012668	0.00142786	0.00157957	0.00171407	0.00181124	0.00163153	0.00124297	0.00166636	0.00194463	0.0012121	0.0020212	0.00179069	0.0010118	0.00160803	0.00214172
GT73	CMP-beta-KDO: alpha-3-deoxy-D-manno-octulosonic-acid (KDO) transferase (EC 2.4.99.-).	1.20304e-06	1.67721e-05	1.13185e-05	0	2.09441e-06	0	0	2.38221e-06	0	2.40496e-06	0	0	0	1.78175e-06	0
GT74	alpha-1,2-L-fucosyltransferase (EC 2.4.1.69)	1.02258e-05	1.00632e-05	1.17378e-05	6.72185e-07	1.25664e-05	1.46568e-05	2.42925e-05	2.38221e-06	3.84923e-06	2.74166e-05	7.21429e-06	8.85144e-06	6.32373e-06	2.67262e-06	5.20847e-06
GT75	UDP-Glc: self-glucosylating beta-glucosyltransferase (EC 2.4.1.-); UDP-L-arabinopyranose mutase (EC 5.4.99.-)	8.42129e-06	1.17405e-05	7.9649e-06	6.72185e-06	8.37763e-06	7.32841e-06	4.04875e-06	1.19111e-05	7.69845e-06	4.80993e-06	3.60715e-06	1.57787e-05	0	4.45437e-06	0
GT76	Dol-P-Man: alpha-1,6-mannosyltransferase (EC 2.4.1.-)	0.000101657	0.000233691	0.000175647	0.000350208	0.000364427	0.000357935	0.000426469	0.000357927	0.000294851	0.000471373	0.000287369	0.000305952	0.000452147	0.000392876	0.000309383
GT77	alpha-xylosyltransferase (EC 2.4.2.39); alpha-1,3-galactosyltransferase (EC 2.4.1.37); arabinosyltransferase (EC 2.4.2.-);	0.0022966	0.00351878	0.00258566	0.00194194	0.00172579	0.00208898	0.00191236	0.00175152	0.00182068	0.00216206	0.00178975	0.0022575	0.00227549	0.00198309	0.00214589
GT78	GDP-Man: alpha-mannosyltransferase (mannosylglycerate synthase) (EC 2.4.1.-)	1.14289e-05	2.73944e-05	5.61735e-05	0	2.93217e-06	2.04424e-05	0	0	0	6.25291e-06	0	3.04028e-05	0	0	0
GT8	lipopolysaccharide alpha-1,3-galactosyltransferase (EC 2.4.1.44); UDP-Glc: (glucosyl)lipopolysaccharide alpha-1,2-glucosyltransferase (EC 2.4.1.-); lipopolysaccharide glucosyltransferase 1 (EC 2.4.1.58); glycogenin glucosyltransferase (EC 2.4.1.186); inositol 1-alpha-galactosyltransferase (galactinol synthase) (EC 2.4.1.123); homogalacturonan alpha-1,4-galacturonosyltransferase (EC 2.4.1.43); UDP…	0.00609882	0.00509703	0.00471648	0.00382137	0.00378711	0.0050917	0.00364658	0.00351019	0.00372374	0.00450065	0.00391195	0.00455965	0.00384799	0.0035929	0.00382614
GT80	beta-galactoside alpha-2,6-sialyltransferase (EC 2.4.99.1); beta-galactoside alpha-2,3-sialyltransferase (EC 2.4.99.4)	1.62411e-05	0.000130822	0.000170197	0.000222493	0.000217818	0.000200567	0.000192991	0.000157226	0.000177834	0.000265027	0.000144887	0.000205123	0.000155985	0.000216482	0.000215631
GT81	NDP-Glc: glucosyl-3-phosphoglycerate synthase (EC 2.4.1.266); NDP-Man: mannosyl-3-phosphoglycerate synthase (EC 2.4.1.217);	0.000772954	0.000983962	0.000694623	0.000508844	0.000591042	0.00044549	0.000381932	0.000494904	0.000395701	0.000355454	0.000679346	0.000680792	0.00031724	0.000485526	0.000644808
GT82	UDP-GalNAc: beta-1,4-N-acetylgalactosaminyltransferase (EC 2.4.1.-)	2.82715e-05	1.84493e-05	8.80332e-06	1.0755e-05	2.93217e-06	1.54282e-05	0	7.74219e-06	0	1.82777e-05	2.40476e-06	4.61814e-06	0	8.90874e-06	0
GT83	undecaprenyl phosphate-alpha-L-Ara4N: 4-amino-4-deoxy-beta-L-arabinosyltransferase (EC 2.4.2.43); dodecaprenyl phosphate-beta-galacturonic acid: lipopolysaccharide core alpha-galacturonosyl transferase (EC 2.4.1.-)	0.00313091	0.00333876	0.00292605	0.0035209	0.0035429	0.00334484	0.00364253	0.00364597	0.00362982	0.00348239	0.00366125	0.00336355	0.00392071	0.00332029	0.00355426
GT84	cyclic beta-1,2-glucan synthase (EC 2.4.1.-)	0.00193569	0.00226926	0.00262548	0.00519128	0.00597116	0.00455364	0.00493273	0.0043255	0.00622959	0.00488208	0.00624577	0.00452232	0.00574722	0.00502008	0.00550431
GT85	beta-D-arabinofuranosyl monophosphoryldecaprenol: galactan alpha-D-arabinofuranosyltransferase (EC 2.4.2.-)	1.80456e-06	2.79535e-05	5.86888e-06	4.03311e-06	1.25664e-06	1.15712e-06	8.0975e-06	2.38221e-06	0	8.17688e-06	3.00595e-06	2.30907e-06	3.16187e-06	0	0
GT87	polyprenol-P-Man: alpha-1,2-mannosyltransferase (EC 2.4.1.-)	0.000976869	0.00154471	0.00144961	0.00160182	0.00154316	0.00143637	0.00163705	0.0017545	0.00159204	0.00171474	0.0015162	0.00156671	0.00194876	0.00187796	0.00154692
GT88	UDP-Glc: alpha-glucosyltransferase (EC 2.4.1.-)	0	0	0	0	8.37763e-07	0	0	0	0	0	0	0	0	0	0
GT89	beta-D-arabinofuranosyl-1-monophosphoryldecaprenol : arabinan beta-1,2-arabinofuranosyltransferase (EC 2.4.2.-)	9.62433e-06	4.30483e-05	0.000239366	0.000198295	0.000185146	0.000261508	0.000244275	0.000136977	0.000135493	0.00019865	0.000150899	0.00017472	0.000140176	0.000137195	0.000119795
GT9	lipopolysaccharide N-acetylglucosaminyltransferase (EC 2.4.1.56); heptosyltransferase (EC 2.4.-.-).	0.00751239	0.00929509	0.00626838	0.00621838	0.00638962	0.00699824	0.00575598	0.00588823	0.00626423	0.00635921	0.00655539	0.00649965	0.00640489	0.00569981	0.00585015
GT90	UDP-Xyl: (mannosyl) glucuronoxylomannan/galactoxylomannan beta-1,2-xylosyltransferase (EC 2.4.2.-); UDP-Glc: protein O-beta-glucosyltransferase (EC 2.4.1.-); UDP-Xyl: protein O-beta-xylosyltransferase (EC 2.4.2.-)	0.000339859	0.000447815	0.000826254	0.000576062	0.00048297	0.00069427	0.000396778	0.000505029	0.000538122	0.000524763	0.000527244	0.000666937	0.00047428	0.000512253	0.000500013
GT91	beta-1,2-mannosyltransferase (EC 2.4.1.-)	3.0076e-06	2.79535e-06	1.67682e-06	0	1.25664e-06	0	0	0	0	0	0	0	0	0	0
GT92	UDP-Gal: N-glycan core alpha-1,6-fucoside beta-1,4-galactosyltransferase (EC 2.4.1.-); UDP-Gal: beta-galactoside beta-1,4-galactosyltransferase (EC 2.4.1.-)	0.000117898	5.81432e-05	1.34146e-05	1.41159e-05	9.21539e-06	2.96993e-05	1.21463e-05	1.19111e-05	5.38892e-06	1.87587e-05	1.08214e-05	3.15573e-05	8.43164e-06	1.4254e-05	2.50007e-05
GT93	UDP-GluA : alpha-glucuronyltransferase (EC 2.4.1.-) involved in GAG polymerization	5.41368e-06	2.79535e-06	1.29954e-05	2.35265e-05	2.17818e-05	1.73568e-05	5.39834e-06	1.96532e-05	2.92541e-05	2.11637e-05	1.44286e-05	5.77268e-06	6.32373e-06	0	7.29186e-06
GT94	GDP-Man: GlcA-beta-1,2-Man-alpha-1,3-Glc-beta-1,4-Glc-alpha-1-PP-undecaprenol beta-1,4-mannosyltransferase (2.4.1.251)	8.84235e-05	0.000100073	5.82696e-05	1.14271e-05	2.26196e-05	3.6642e-05	2.56421e-05	1.78666e-05	4.61907e-06	3.65555e-05	1.02202e-05	3.92542e-05	2.10791e-06	1.24722e-05	2.60423e-05
GT95	UDP-beta-L-Araf:hydroxyproline beta-L-arabinofuranosyltransferase (EC 2.4.2.-);	3.42867e-05	4.52846e-05	6.79113e-05	1.94934e-05	1.17287e-05	9.64264e-06	2.29429e-05	2.44177e-05	1.07778e-05	9.13886e-06	1.32262e-05	3.38664e-05	0	1.95992e-05	3.43759e-05
GT96	UDP-Gal: peptidyl serine alpha-galactosyltransferase (EC 2.4.1.-)	9.02281e-05	9.33646e-05	0.00013708	1.34437e-05	1.63364e-05	0.00016971	1.88942e-05	0	3.4643e-05	0.000103413	2.28453e-05	7.11964e-05	3.05647e-05	2.22719e-05	3.02091e-05
GT97	CMP-Neu5Ac:alpha-galactoside alpha-2,6-sialyltransferase (EC 2.4.99.-); CMP-Neu5Ac:alpha-glucoside alpha-2,6-sialyltransferase (EC 2.4.99.-);	0	0	2.93444e-06	0	0	0	0	0	0	0	0	0	0	0	0
GT98	Dol-P-Man : protein [tryptophan] alpha-C-mannosyltransferase (EC 2.4.1.-)	2.82715e-05	3.52214e-05	6.1204e-05	4.30198e-05	4.44014e-05	6.44128e-05	9.17717e-05	4.04976e-05	3.77224e-05	2.21257e-05	4.26846e-05	6.34995e-05	4.00503e-05	3.02897e-05	3.33342e-05
GT99	CMP-beta-KDO 3-deoxy-beta-D-manno-oct-2-ulosonic acid transferase (EC 2.4.99.-)	0	0	0	0	3.76993e-06	1.15712e-06	0	4.16887e-06	0	6.7339e-06	4.80953e-06	0	0	8.90874e-06	3.12508e-06
PL0	Polysaccharide lyases not yet assigned to a family.	0.00250232	0.00224802	0.00218238	0.00123615	0.00123528	0.00203845	0.00165189	0.00102971	0.00120635	0.00185615	0.00101601	0.00172411	0.0012932	0.00120981	0.000925024
PL1	pectate lyase (EC 4.2.2.2); exo-pectate lyase (EC 4.2.2.9); pectin lyase (EC 4.2.2.10).	0.00498179	0.00412202	0.00279694	0.00217586	0.00262681	0.00272	0.00286787	0.00213327	0.00257667	0.00308653	0.00241378	0.00224519	0.00270866	0.00220046	0.00179692
PL10	pectate lyase (EC 4.2.2.2)	0.000504074	0.000412034	0.000313566	0.000162669	0.000244208	0.000312807	0.000264518	0.000191172	0.000192461	0.000316012	0.000180357	0.000240144	0.000291946	0.000159466	9.47941e-05
PL11	rhamnogalacturonan endolyase (EC 4.2.2.23); rhamnogalacturonan exolyase (EC 4.2.2.24)	0.0012644	0.00104602	0.000663602	0.000348192	0.000339294	0.00050026	0.000473704	0.000235243	0.000234033	0.000499752	0.000274143	0.000504532	0.000344643	0.000221828	0.000228131
PL12	heparin-sulfate lyase (EC 4.2.2.8); heparin lyase / heparin lyase I (EC 4.2.2.7)	0.00179494	0.00134792	0.000979683	0.00169458	0.00192392	0.00131448	0.00131045	0.00192423	0.00191538	0.0013463	0.00204164	0.00111605	0.00225546	0.00131226	0.00134691
PL13	heparin lyase (EC 4.2.2.7);	3.0076e-06	1.67721e-06	0	0	0	0	0	0	0	0	0	0	0	0	0
PL14	alginate lyase (EC 4.2.2.3); exo-oligoalginate lyase (EC 4.2.2.26); beta-1,4-glucuronan lyase (EC 4.2.2.14); alginate lyase (EC 4.2.2.-)	0.000226172	0.000259408	0.000206249	8.06622e-05	7.62364e-05	0.000155054	3.50892e-05	3.39465e-05	4.23415e-05	0.000106299	5.71131e-05	0.000152399	1.68633e-05	2.8508e-05	3.85427e-05
PL15	alginate lyase (EC 4.2.2.3); oligoalginate lyase / exo-alginate lyase (EC 4.2.2.26); heparin lyase / heparin lyase I (EC 4.2.2.7); heparin-sulfate lyase / heparin lyase III (EC 4.2.2.8)	0.000397605	0.000196233	7.21033e-05	3.96589e-05	2.59707e-05	9.48836e-05	9.44709e-06	1.072e-05	1.38572e-05	9.04267e-05	4.32857e-05	8.58205e-05	6.32373e-06	4.45437e-06	3.12508e-05
PL16	hyaluronan lyase (EC 4.2.2.1).	0	0	0	0	1.25664e-06	0	0	2.38221e-06	3.07938e-06	8.17688e-06	0	0	1.05396e-05	3.5635e-06	5.20847e-06
PL17	alginate lyase (EC 4.2.2.3); oligoalginate lyase (EC 4.2.2.26)	0.000148576	0.000164366	9.47404e-05	0.000454397	0.000402964	0.000156596	0.000273966	0.000380558	0.000390312	0.000226548	0.000447286	0.000197811	0.000471118	0.000440092	0.000321883
PL18	alginate lyase (EC 4.2.2.3); poly(alpha-L-guluronate) lyase / G-specific alginate lyase (EC 4.2.2.11); MG-specific alginate lyase (EC 4.2.2.-)	0	0	0	0	0	0	0	0	0	0	0	1.15454e-06	0	0	0
PL2	pectate lyase (EC 4.2.2.2); exo-polygalacturonate lyase (EC 4.2.2.9).	0.000249631	0.000138649	3.39556e-05	0	1.25664e-06	5.16845e-05	0	0	0	1.58728e-05	0	2.19362e-05	0	0	0
PL20	endo-beta-1,4-glucuronan lyase (EC 4.2.2.14)	0	0	0	0	4.6077e-06	0	8.0975e-06	2.38221e-06	0	0	0	7.69691e-07	7.37769e-06	1.06905e-05	8.33355e-06
PL21	heparin lyase (EC 4.2.2.7); heparin-sulfate lyase (EC 4.2.2.8); acharan-sulfate lyase (EC 4.2.2.-)	2.8873e-05	1.50949e-05	1.55106e-05	2.75596e-05	2.89028e-05	3.08564e-05	3.77884e-05	1.78666e-05	1.69366e-05	2.26067e-05	3.00595e-05	1.46241e-05	2.4241e-05	2.58354e-05	7.29186e-06
PL22	oligogalacturonate lyase / oligogalacturonide lyase (EC 4.2.2.6)	0.000908897	0.00216248	0.00114569	0.00126505	0.001087	0.001468	0.000867783	0.00101006	0.00107393	0.00113755	0.00115429	0.00124382	0.000933804	0.00109667	0.000975025
PL24	ulvan lyase (EC 4.2.2.-).	6.61672e-06	1.50949e-05	2.93444e-06	8.7384e-06	2.93217e-06	4.24276e-06	0	1.78666e-06	3.84923e-06	8.65787e-06	4.20834e-06	2.30907e-06	0	0	1.45837e-05
PL25	ulvan lyase (EC 4.2.2.-).	6.0152e-06	1.17405e-05	3.77285e-06	6.04966e-06	0	4.24276e-06	2.69917e-06	0	0	2.88596e-06	0	3.84845e-06	0	0	0
PL26	rhamnogalacturonan exolyase (EC 4.2.2.24).	0.00104544	0.000694364	0.000225533	6.85629e-05	6.86966e-05	0.000194396	4.31867e-05	5.30042e-05	5.08098e-05	0.000164981	8.1762e-05	0.000130463	3.05647e-05	5.52342e-05	6.56267e-05
PL27	L-rhamnose-alpha-1,4-D-glucuronate lyase (EC 4.2.2.-)	0	0	0	0	0	0	0	3.57332e-06	0	0	4.80953e-06	0	0	0	2.08339e-06
PL28	ulvan lyase (EC 4.2.2.-)	4.21064e-06	3.91349e-06	0	1.34437e-06	0	0	0	0	0	0	0	1.15454e-06	0	0	0
PL29	chondroitin-sulfate ABC endolyase (EC 4.2.2.20)	2.34593e-05	2.57172e-05	4.61126e-05	2.68874e-05	4.18882e-05	4.62847e-05	9.44709e-06	3.27554e-05	1.15477e-05	2.88596e-05	1.5631e-05	4.50269e-05	4.11042e-05	1.95992e-05	0
PL3	pectate lyase (EC 4.2.2.2).	3.90988e-05	4.58437e-05	0.00013708	0.000125026	7.95875e-05	9.37265e-05	0.000133609	9.29063e-05	4.92701e-05	0.00013083	8.77739e-05	0.000127384	5.79675e-05	0.000100669	8.43772e-05
PL31	endo-beta-1,4-glucuronan lyase (EC 4.2.2.14); poly(beta-mannuronate) lyase / M-specific alginate lyase (EC 4.2.2.3)	1.56395e-05	5.19934e-05	5.95272e-05	7.12516e-05	5.82245e-05	4.51276e-05	1.88942e-05	5.5982e-05	2.77144e-05	3.84794e-05	4.50893e-05	5.19541e-05	1.26475e-05	2.76171e-05	5.31264e-05
PL33	hyaluronate lyase (EC 4.2.2.1); gellan lyase (EC 4.2.2.25); chondroitin sulfate lyase (EC 4.2.2.20)	0.000110078	8.49785e-05	5.03047e-05	2.21821e-05	2.63895e-05	4.62847e-05	1.6195e-05	1.31022e-05	6.92861e-06	8.80217e-05	1.2625e-05	5.4648e-05	1.05396e-05	0	1.14586e-05
PL34	alginate lyase (EC 4.2.2.-)	3.18806e-05	1.78902e-05	8.38411e-06	5.4447e-05	8.8384e-05	2.96993e-05	4.8585e-05	7.50397e-05	0.000116247	5.00233e-05	0.000108214	2.42453e-05	9.59099e-05	6.32521e-05	5.41681e-05
PL35	chondroitin lyase / chondroitinase (EC 4.2.2.-)	0.000340461	0.000279535	0.000254039	0.000265513	0.000195199	0.000234895	0.000198389	0.000169137	9.08418e-05	0.000206346	0.000115429	0.000264774	0.000106449	0.000184411	0.000175005
PL36	poly(beta-mannuronate) lyase / M-specific alginate lyase (EC 4.2.2.3)	0	0	0	1.34437e-06	0	0	0	0	0	1.44298e-06	0	0	0	0	0
PL37	chondroitin-sulfate ABC endolyase (EC 4.2.2.20); heparin-sulfate lyase / heparin lyase III (EC 4.2.2.8); ulvan lyase (EC 4.2.2.-)	0	0	0	2.68874e-06	4.6077e-06	1.15712e-06	1.48454e-05	0	0	2.88596e-06	1.20238e-06	1.92423e-06	0	0	0
PL38	endo-beta-1,4-glucuronan lyase (EC 4.2.2.14)	0.000157598	0.00015598	0.00011067	0.000348192	0.000353955	0.000161611	0.000278014	0.00031207	0.000371066	0.000144298	0.00037875	0.000197811	0.000450039	0.000366149	0.000204172
PL39	alginate lyase (EC 4.2.2.-)	0.000105868	7.60334e-05	5.28199e-05	4.23476e-05	6.91154e-05	0.000122269	0.000159251	3.03732e-05	7.39052e-05	0.00016979	4.74941e-05	7.38903e-05	8.43164e-06	7.83969e-05	3.64593e-05
PL4	rhamnogalacturonan endolyase (EC 4.2.2.23).	0.000212938	0.000311402	0.000295121	0.000690334	0.000634187	0.000360635	0.00102703	0.000618184	0.000740591	0.000555066	0.000684155	0.000427948	0.000888484	0.000819604	0.000513555
PL40	ulvan lyase (EC 4.2.2.-)	1.80456e-06	0	0	1.68046e-05	4.6077e-06	3.47135e-06	4.04875e-06	1.78666e-06	0	2.16447e-05	6.01191e-06	1.15454e-06	4.21582e-06	0	9.37524e-06
PL41	alginate lyase (EC 4.2.2.3)	4.03019e-05	7.82697e-05	4.44358e-05	2.68874e-06	1.0472e-05	1.00283e-05	5.39834e-06	1.13155e-05	1.07778e-05	6.7339e-06	7.21429e-06	2.5015e-05	0	9.79962e-06	1.45837e-05
PL42	L-rhamnose-alpha-1,4-D-glucuronate lyase (EC 4.2.2.-); L-Rhalpha-alpha-1,4-GlcA alpha-L-rhamnohydrolase (EC 3.2.1.-)	0.000599716	0.000284566	0.000205411	7.79734e-05	6.49266e-05	0.000134611	9.04221e-05	6.13419e-05	4.38812e-05	0.000167386	3.96786e-05	0.000138929	4.6374e-05	3.38532e-05	6.87518e-05
PL5	alginate lyase (EC 4.2.2.3); endo-beta-1,4-glucuronan lyase (EC 4.2.2.14)	0	2.404e-05	2.43139e-05	1.27715e-05	6.7021e-06	1.34997e-05	2.69917e-06	0	0	0	2.40476e-06	7.31206e-06	3.16187e-06	0	0
PL6	alginate lyase (EC 4.2.2.3); chondroitinase B (EC 4.2.2.19); MG-specific alginate lyase (EC 4.2.2.-); poly(alpha-L-guluronate) lyase / G-specific alginate lyase (EC 4.2.2.11); oligoalginate lyase / exo-alginate lyase (EC 4.2.2.26)	0.000520917	0.000377372	0.000198703	0.000221149	0.000257612	0.000253409	0.000269917	0.00016199	0.000202469	0.000548332	0.000206208	0.000224365	0.000247679	0.000178175	0.000175005
PL7	poly(beta-mannuronate) lyase / M-specific alginate lyase (EC 4.2.2.3); alpha-L-guluronate lyase / G-specific alginate lyase (EC 4.2.2.11); poly-(MG)-lyase / MG-specific alginate lyase (EC 4.2.2.-); endo-beta-1,4-glucuronan lyase (EC 4.2.2.14); oligoalginate lyase / exo-alginate lyase (EC 4.2.2.26)	3.24821e-05	6.93246e-05	5.49159e-05	0.00028299	0.000304527	8.94837e-05	0.00029151	0.000313261	0.000342581	0.00017941	0.00030781	0.000143932	0.000316187	0.000281516	0.00023959
PL8	hyaluronate lyase (EC 4.2.2.1); chondroitin AC lyase (EC 4.2.2.5); xanthan lyase (EC 4.2.2.12); chondroitin ABC lyase (EC 4.2.2.20); heparin lyase / heparin lyase I (EC 4.2.2.7); poly(beta-mannuronate) lyase / M-specific alginate lyase (EC 4.2.2.3)	0.00344491	0.00178511	0.000485021	0.00019695	0.000155405	0.000199024	0.000141706	0.000149484	0.000123945	0.000257331	0.0001515	0.000162405	0.00013069	0.000155903	0.000147921
PL9	pectate lyase (EC 4.2.2.2); exopolygalacturonate lyase (EC 4.2.2.9); thiopeptidoglycan lyase (EC 4.2.2.-); rhamnogalacturonan endolyase (EC 4.2.2.23)	0.00177449	0.00149831	0.00136996	0.000971979	0.000920702	0.00153742	0.000856986	0.000795063	0.000728274	0.00110292	0.000889161	0.00128077	0.000613402	0.00067261	0.000752103
