# Supplementary material for: Metagenomics study of soil microorganisms involved in the carbon cycle in a saline–alkaline meadow steppe in the Songnen Plain in Northeast China
Source: Front Microbiol. 2024 Mar 4;15:1335488. doi: 10.3389/fmicb.2024.1335488 (PMC10945018; doi:10.3389/fmicb.2024.1335488)
Supplement: Supplementary file 2 [file Table_2.xlsx]

## Sheet: Sheet1
Sample	Total Shannon index	Fungi Shannon index	Bacteria Shannon index	Functional genetic diversity of the carbon cycle
MIS	5.17	5.08	7.04	8.43
ETS	5.62	5.12	6.55	8.56
MDS	5.29	4.88	6.99	8.94
HES	5.76	5.43	6.02	9.07
AS	4.58	4.06	7.28	7.68
